# Supplementary material for: The genome-scale metabolic model for the purple non-sulfur bacterium Rhodopseudomonas palustris Bis A53 accurately predicts phenotypes under chemoheterotrophic, chemoautotrophic, photoheterotrophic, and photoautotrophic growth conditions
Source: PLoS Comput Biol. 2023 Aug 9;19(8):e1011371. doi: 10.1371/journal.pcbi.1011371 (PMC10441798; doi:10.1371/journal.pcbi.1011371)
Supplement: S1 Material — (XLSX) [file pcbi.1011371.s001.xlsx]

## Sheet: Hoja1
								Azules altos	Azules bajos	Azules bajos	Azules bajos	Azules bajos	Azules altos
Model	maxE	minLen	minSim	Reactions	Metabolites	Genes	Reactions matching	Percentage Rxns Matching	Total mistakes (False positive accumulative)	Total missing (False negative accumulative)	Unique Mistakes (False positives)	Unique missing (False negatives)	Total Hits (True positives)
Model1	1e-30	50	20	1584	1460	1585	606	39.7117	1891	768	683	436	383
Model2	1e-25	50	20	1691	1512	1627	546	35.7798	846	797	427	429	256
Model3	1e-20	50	20	1745	1547	1674	559	36.6317	1012	801	487	430	272
Model4	1e-15	50	20	1835	1621	1712	570	37.3526	1219	804	540	430	280
Model5	1e-10	50	20	1909	1667	1743	574	37.6147	1447	757	583	428	332
Model6	1e-05	50	20	2003	1725	1862	585	38.3355	1650	759	623	430	348
Model7	1e-30	64.2857	20	1584	1460	1585	602	39.4495	1854	764	670	433	382
Model8	1e-25	64.2857	20	1691	1512	1627	539	35.3211	817	789	418	426	254
Model9	1e-20	64.2857	20	1745	1547	1675	550	36.0419	980	791	475	426	270
Model10	1e-15	64.2857	20	1835	1621	1713	561	36.7628	1185	794	527	426	278
Model11	1e-10	64.2857	20	1909	1667	1743	564	36.9594	1413	747	570	424	329
Model12	1e-05	64.2857	20	2002	1724	1857	575	37.6802	1612	749	607	426	345
Model13	1e-30	78.5714	20	1584	1460	1585	591	38.7287	1801	752	645	428	380
Model14	1e-25	78.5714	20	1686	1512	1626	547	35.8453	793	793	413	422	257
Model15	1e-20	78.5714	20	1742	1547	1674	557	36.5007	940	800	465	425	267
Model16	1e-15	78.5714	20	1832	1621	1712	562	36.8283	1107	801	505	424	271
Model17	1e-10	78.5714	20	1899	1667	1741	575	37.6802	1257	799	538	431	292
Model18	1e-05	78.5714	20	1992	1724	1854	578	37.8768	1387	783	562	433	310
Model19	1e-30	92.8571	20	1584	1460	1584	588	38.5321	1521	796	605	440	320
Model20	1e-25	92.8571	20	1686	1512	1625	547	35.8453	793	793	413	422	257
Model21	1e-20	92.8571	20	1742	1547	1672	557	36.5007	940	800	465	425	267
Model22	1e-15	92.8571	20	1832	1621	1712	562	36.8283	1107	801	505	424	271
Model23	1e-10	92.8571	20	1898	1667	1744	575	37.6802	1257	799	538	431	292
Model24	1e-05	92.8571	20	1988	1719	1859	578	37.8768	1386	783	561	433	310
Model25	1e-30	107.143	20	1577	1456	1578	588	38.5321	1516	798	602	441	318
Model26	1e-25	107.143	20	1677	1507	1618	547	35.8453	793	793	413	422	257
Model27	1e-20	107.143	20	1734	1544	1668	557	36.5007	940	800	465	425	267
Model28	1e-15	107.143	20	1819	1619	1706	562	36.8283	1107	801	505	424	271
Model29	1e-10	107.143	20	1880	1661	1738	575	37.6802	1256	799	537	431	292
Model30	1e-05	107.143	20	1963	1716	1848	578	37.8768	1384	783	559	433	310
Model31	1e-30	121.429	20	1576	1455	1576	585	38.3355	1508	795	596	440	318
Model32	1e-25	121.429	20	1675	1505	1616	547	35.8453	792	793	412	422	257
Model33	1e-20	121.429	20	1732	1542	1670	557	36.5007	939	800	464	425	267
Model34	1e-15	121.429	20	1817	1617	1711	562	36.8283	1103	801	502	424	271
Model35	1e-10	121.429	20	1868	1654	1735	575	37.6802	1253	800	534	432	291
Model36	1e-05	121.429	20	1949	1707	1840	578	37.8768	1358	792	556	435	301
Model37	1e-30	135.714	20	1573	1452	1571	581	38.0734	1449	796	586	439	311
Model38	1e-25	135.714	20	1672	1502	1609	546	35.7798	789	794	410	424	255
Model39	1e-20	135.714	20	1728	1539	1661	556	36.4351	938	801	463	427	265
Model40	1e-15	135.714	20	1809	1612	1700	562	36.8283	1102	804	500	427	268
Model41	1e-10	135.714	20	1857	1648	1722	568	37.2215	1245	803	527	435	281
Model42	1e-05	135.714	20	1934	1700	1823	571	37.4181	1344	792	547	438	294
Model43	1e-30	150	20	1563	1447	1559	576	37.7457	1439	801	575	442	303
Model44	1e-25	150	20	1660	1497	1596	545	35.7143	788	794	409	424	254
Model45	1e-20	150	20	1718	1534	1654	555	36.3696	933	800	461	426	265
Model46	1e-15	150	20	1798	1606	1686	561	36.7628	1097	803	498	426	268
Model47	1e-10	150	20	1846	1642	1711	567	37.156	1239	802	524	434	281
Model48	1e-05	150	20	1919	1691	1804	569	37.287	1330	791	543	437	294
Model49	1e-30	50	22.8571	1584	1460	1585	574	37.6147	1415	800	567	441	303
Model50	1e-25	50	22.8571	1691	1512	1627	544	35.6488	786	792	407	422	254
Model51	1e-20	50	22.8571	1745	1547	1674	554	36.3041	931	798	459	424	265
Model52	1e-15	50	22.8571	1835	1621	1712	560	36.6972	1095	801	496	424	268
Model53	1e-10	50	22.8571	1906	1664	1746	565	37.0249	1228	800	521	432	280
Model54	1e-05	50	22.8571	1990	1720	1854	567	37.156	1312	788	538	435	294
Model55	1e-30	64.2857	22.8571	1584	1460	1585	572	37.4836	1383	796	556	438	304
Model56	1e-25	64.2857	22.8571	1691	1512	1627	537	35.19	757	784	398	419	252
Model57	1e-20	64.2857	22.8571	1745	1547	1675	545	35.7143	899	788	447	420	263
Model58	1e-15	64.2857	22.8571	1835	1621	1713	551	36.1075	1061	791	483	420	266
Model59	1e-10	64.2857	22.8571	1906	1664	1746	555	36.3696	1194	790	508	428	277
Model60	1e-05	64.2857	22.8571	1989	1719	1849	557	36.5007	1273	778	522	431	291
Model61	1e-30	78.5714	22.8571	1584	1460	1585	561	36.7628	1336	785	535	433	300
Model62	1e-25	78.5714	22.8571	1686	1512	1626	543	35.5832	721	795	375	423	249
Model63	1e-20	78.5714	22.8571	1742	1547	1674	553	36.2385	839	805	412	426	256
Model64	1e-15	78.5714	22.8571	1832	1621	1712	560	36.6972	941	810	437	427	259
Model65	1e-10	78.5714	22.8571	1896	1664	1744	570	37.3526	1020	802	465	426	277
Model66	1e-05	78.5714	22.8571	1980	1719	1847	571	37.4181	1073	782	473	425	297
Model67	1e-30	92.8571	22.8571	1584	1460	1584	577	37.8113	1126	789	496	430	296
Model68	1e-25	92.8571	22.8571	1686	1512	1625	543	35.5832	721	795	375	423	249
Model69	1e-20	92.8571	22.8571	1742	1547	1672	553	36.2385	839	805	412	426	256
Model70	1e-15	92.8571	22.8571	1832	1621	1712	560	36.6972	941	810	437	427	259
Model71	1e-10	92.8571	22.8571	1895	1664	1747	570	37.3526	1020	802	465	426	277
Model72	1e-05	92.8571	22.8571	1971	1711	1847	571	37.4181	1072	782	472	425	297
Model73	1e-30	107.143	22.8571	1577	1456	1578	577	37.8113	1121	790	493	431	295
Model74	1e-25	107.143	22.8571	1677	1507	1618	543	35.5832	721	795	375	423	249
Model75	1e-20	107.143	22.8571	1734	1544	1668	553	36.2385	839	805	412	426	256
Model76	1e-15	107.143	22.8571	1819	1619	1706	560	36.6972	941	810	437	427	259
Model77	1e-10	107.143	22.8571	1875	1658	1741	570	37.3526	1019	802	464	426	277
Model78	1e-05	107.143	22.8571	1949	1711	1841	571	37.4181	1070	782	470	425	297
Model79	1e-30	121.429	22.8571	1576	1455	1576	574	37.6147	1113	787	487	430	295
Model80	1e-25	121.429	22.8571	1675	1505	1616	543	35.5832	720	795	374	423	249
Model81	1e-20	121.429	22.8571	1732	1542	1670	553	36.2385	838	805	411	426	256
Model82	1e-15	121.429	22.8571	1817	1617	1711	560	36.6972	937	810	434	427	259
Model83	1e-10	121.429	22.8571	1865	1651	1738	570	37.3526	1016	803	461	427	276
Model84	1e-05	121.429	22.8571	1937	1702	1834	571	37.4181	1044	791	467	427	288
Model85	1e-30	135.714	22.8571	1573	1452	1571	570	37.3526	1065	792	480	429	286
Model86	1e-25	135.714	22.8571	1672	1502	1609	542	35.5177	717	796	372	425	247
Model87	1e-20	135.714	22.8571	1728	1539	1661	552	36.173	837	806	410	428	254
Model88	1e-15	135.714	22.8571	1809	1612	1700	559	36.6317	936	812	433	430	256
Model89	1e-10	135.714	22.8571	1854	1645	1725	562	36.8283	1008	804	455	430	267
Model90	1e-05	135.714	22.8571	1922	1695	1817	563	36.8938	1030	789	459	430	282
Model91	1e-30	150	22.8571	1563	1447	1559	563	36.8938	1044	790	467	431	281
Model92	1e-25	150	22.8571	1660	1497	1596	541	35.4522	716	796	371	425	246
Model93	1e-20	150	22.8571	1718	1534	1654	551	36.1075	832	805	408	427	254
Model94	1e-15	150	22.8571	1798	1606	1686	556	36.4351	932	807	432	427	257
Model95	1e-10	150	22.8571	1843	1639	1714	559	36.6317	1003	799	453	427	268
Model96	1e-05	150	22.8571	1906	1686	1798	559	36.6317	1017	784	455	427	283
Model97	1e-30	50	25.7143	1581	1456	1582	561	36.7628	1027	786	462	429	284
Model98	1e-25	50	25.7143	1679	1503	1614	539	35.3211	714	794	369	423	245
Model99	1e-20	50	25.7143	1725	1531	1657	550	36.0419	830	803	406	425	254
Model100	1e-15	50	25.7143	1779	1567	1688	555	36.3696	930	805	430	425	257
Model101	1e-10	50	25.7143	1858	1625	1716	557	36.5007	992	797	450	425	267
Model102	1e-05	50	25.7143	1938	1675	1815	557	36.5007	1004	781	452	425	283
Model103	1e-30	64.2857	25.7143	1581	1456	1582	558	36.5662	1010	783	456	426	283
Model104	1e-25	64.2857	25.7143	1679	1503	1614	533	34.9279	685	786	360	420	244
Model105	1e-20	64.2857	25.7143	1725	1531	1658	541	35.4522	798	793	394	421	252
Model106	1e-15	64.2857	25.7143	1779	1567	1689	546	35.7798	896	795	417	421	255
Model107	1e-10	64.2857	25.7143	1858	1625	1716	547	35.8453	958	787	437	421	264
Model108	1e-05	64.2857	25.7143	1937	1674	1810	547	35.8453	967	771	438	421	280
Model109	1e-30	78.5714	25.7143	1581	1456	1582	547	35.8453	968	771	439	421	280
Model110	1e-25	78.5714	25.7143	1674	1503	1613	518	33.945	609	794	324	412	216
Model111	1e-20	78.5714	25.7143	1722	1531	1657	520	34.076	662	797	345	414	215
Model112	1e-15	78.5714	25.7143	1776	1567	1688	525	34.4037	697	801	356	415	217
Model113	1e-10	78.5714	25.7143	1848	1625	1714	533	34.9279	709	801	364	415	225
Model114	1e-05	78.5714	25.7143	1927	1674	1807	537	35.19	741	785	369	415	244
Model115	1e-30	92.8571	25.7143	1581	1456	1581	542	35.5177	779	791	386	419	242
Model116	1e-25	92.8571	25.7143	1674	1503	1612	518	33.945	609	794	324	412	216
Model117	1e-20	92.8571	25.7143	1722	1531	1655	520	34.076	662	797	345	414	215
Model118	1e-15	92.8571	25.7143	1776	1567	1688	525	34.4037	697	801	356	415	217
Model119	1e-10	92.8571	25.7143	1847	1625	1717	533	34.9279	709	801	364	415	225
Model120	1e-05	92.8571	25.7143	1922	1668	1813	537	35.19	740	784	368	415	245
Model121	1e-30	107.143	25.7143	1574	1452	1575	541	35.4522	773	790	382	419	242
Model122	1e-25	107.143	25.7143	1665	1498	1605	518	33.945	609	794	324	412	216
Model123	1e-20	107.143	25.7143	1714	1528	1651	520	34.076	661	797	344	414	215
Model124	1e-15	107.143	25.7143	1829	1618	1711	525	34.4037	696	801	355	415	217
Model125	1e-10	107.143	25.7143	1896	1661	1795	533	34.9279	707	801	362	415	225
Model126	1e-05	107.143	25.7143	1573	1451	1573	537	35.19	738	784	366	415	245
Model127	1e-30	121.429	25.7143	1663	1496	1603	537	35.19	764	786	376	417	242
Model128	1e-25	121.429	25.7143	1712	1526	1653	518	33.945	608	794	323	412	216
Model129	1e-20	121.429	25.7143	1759	1563	1686	520	34.076	660	797	343	414	215
Model130	1e-15	121.429	25.7143	1816	1611	1711	525	34.4037	692	801	352	415	217
Model131	1e-10	121.429	25.7143	1880	1649	1790	549	35.9764	859	798	435	429	259
Model132	1e-05	121.429	25.7143	1570	1448	1568	563	36.8938	1046	804	502	432	274
Model133	1e-30	135.714	25.7143	1660	1493	1596	574	37.6147	1282	806	571	432	283
Model134	1e-25	135.714	25.7143	1708	1523	1644	599	39.2529	1571	779	633	434	354
Model135	1e-20	135.714	25.7143	1753	1558	1678	605	39.6461	1903	763	692	434	378
Model136	1e-15	135.714	25.7143	1806	1605	1697	620	40.6291	2398	763	781	434	407
Model137	1e-10	135.714	25.7143	1864	1641	1772	549	35.9764	859	798	435	429	259
Model138	1e-05	135.714	25.7143	1560	1443	1556	563	36.8938	1046	804	502	432	274
Model139	1e-30	150	25.7143	1648	1488	1583	574	37.6147	1282	806	571	432	283
Model140	1e-25	150	25.7143	1698	1518	1637	599	39.2529	1571	779	633	434	354
Model141	1e-20	150	25.7143	1742	1552	1664	605	39.6461	1902	763	692	434	378
Model142	1e-15	150	25.7143	1796	1599	1686	620	40.6291	2393	765	780	435	405
Model143	1e-10	150	25.7143	1847	1631	1756	549	35.9764	859	798	435	429	259
Model144	1e-05	150	25.7143	1564	1445	1553	563	36.8938	1046	804	502	432	274
Model145	1e-30	50	28.5714	1651	1492	1582	574	37.6147	1282	806	571	432	283
Model146	1e-25	50	28.5714	1687	1517	1609	599	39.2529	1570	779	632	434	354
Model147	1e-20	50	28.5714	1728	1543	1629	605	39.6461	1900	763	690	434	378
Model148	1e-15	50	28.5714	1766	1562	1651	620	40.6291	2385	765	775	435	405
Model149	1e-10	50	28.5714	1822	1598	1730	549	35.9764	858	798	434	429	259
Model150	1e-05	50	28.5714	1564	1445	1553	563	36.8938	1045	804	501	432	274
Model151	1e-30	64.2857	28.5714	1651	1492	1582	574	37.6147	1278	806	568	432	283
Model152	1e-25	64.2857	28.5714	1687	1517	1610	599	39.2529	1567	780	629	435	353
Model153	1e-20	64.2857	28.5714	1728	1543	1630	605	39.6461	1882	764	687	435	377
Model154	1e-15	64.2857	28.5714	1766	1562	1651	619	40.5636	2342	764	769	435	405
Model155	1e-10	64.2857	28.5714	1821	1597	1724	548	35.9109	855	799	432	431	257
Model156	1e-05	64.2857	28.5714	1564	1445	1553	562	36.8283	1044	805	500	434	272
Model157	1e-30	78.5714	28.5714	1646	1492	1581	574	37.6147	1277	809	566	435	280
Model158	1e-25	78.5714	28.5714	1684	1517	1609	592	38.7942	1559	782	622	438	344
Model159	1e-20	78.5714	28.5714	1725	1543	1629	598	39.1874	1868	764	678	438	370
Model160	1e-15	78.5714	28.5714	1756	1562	1649	612	40.1048	2309	765	757	438	397
Model161	1e-10	78.5714	28.5714	1807	1597	1719	547	35.8453	854	799	431	431	256
Model162	1e-05	78.5714	28.5714	1564	1445	1552	561	36.7628	1039	804	498	433	272
Model163	1e-30	92.8571	28.5714	1646	1492	1580	573	37.5491	1272	808	564	434	280
Model164	1e-25	92.8571	28.5714	1684	1517	1607	591	38.7287	1553	781	619	437	344
Model165	1e-20	92.8571	28.5714	1725	1543	1629	596	39.0564	1854	763	674	437	370
Model166	1e-15	92.8571	28.5714	1755	1562	1651	611	40.0393	2283	764	748	437	398
Model167	1e-10	92.8571	28.5714	1798	1590	1722	546	35.7798	852	797	429	429	256
Model168	1e-05	92.8571	28.5714	1557	1441	1546	560	36.6972	1037	802	496	431	272
Model169	1e-30	107.143	28.5714	1637	1487	1573	572	37.4836	1270	806	562	432	280
Model170	1e-25	107.143	28.5714	1676	1514	1603	589	38.5976	1542	779	616	435	343
Model171	1e-20	107.143	28.5714	1712	1541	1623	593	38.8598	1836	760	669	435	369
Model172	1e-15	107.143	28.5714	1737	1555	1645	607	39.7772	2243	760	737	434	397
Model173	1e-10	107.143	28.5714	1770	1577	1701	539	35.3211	823	789	420	426	254
Model174	1e-05	107.143	28.5714	1556	1440	1544	551	36.1075	1005	792	484	427	270
Model175	1e-30	121.429	28.5714	1635	1485	1571	563	36.8938	1236	796	549	428	278
Model176	1e-25	121.429	28.5714	1674	1512	1605	579	37.9423	1508	769	603	431	340
Model177	1e-20	121.429	28.5714	1710	1539	1629	583	38.2045	1798	750	654	431	366
Model178	1e-15	121.429	28.5714	1723	1548	1645	597	39.1219	2190	749	715	429	395
Model179	1e-10	121.429	28.5714	1750	1565	1691	549	35.9764	859	798	435	429	259
Model180	1e-05	121.429	28.5714	1553	1437	1539	563	36.8938	1046	804	502	432	274
Model181	1e-30	135.714	28.5714	1632	1482	1564	574	37.6147	1281	806	571	432	283
Model182	1e-25	135.714	28.5714	1670	1509	1596	599	39.2529	1561	779	632	434	354
Model183	1e-20	135.714	28.5714	1702	1534	1619	605	39.6461	1892	763	690	434	378
Model184	1e-15	135.714	28.5714	1714	1543	1631	619	40.5636	2332	762	770	433	407
Model185	1e-10	135.714	28.5714	1736	1557	1664	549	35.9764	859	798	435	429	259
Model186	1e-05	135.714	28.5714	1541	1432	1522	563	36.8938	1046	804	502	432	274
Model187	1e-30	150	28.5714	1618	1477	1546	574	37.6147	1281	806	571	432	283
Model188	1e-25	150	28.5714	1658	1504	1584	599	39.2529	1561	779	632	434	354
Model189	1e-20	150	28.5714	1689	1528	1600	605	39.6461	1891	763	690	434	378
Model190	1e-15	150	28.5714	1701	1537	1613	619	40.5636	2327	764	769	434	405
Model191	1e-10	150	28.5714	1716	1544	1640	549	35.9764	859	798	435	429	259
Model192	1e-05	150	28.5714	1520	1403	1513	563	36.8938	1046	804	502	432	274
Model193	1e-30	50	31.4286	1591	1451	1545	574	37.6147	1281	806	571	432	283
Model194	1e-25	50	31.4286	1634	1482	1574	599	39.2529	1560	779	631	434	354
Model195	1e-20	50	31.4286	1655	1494	1583	605	39.6461	1889	763	688	434	378
Model196	1e-15	50	31.4286	1682	1508	1600	619	40.5636	2319	764	764	434	405
Model197	1e-10	50	31.4286	1713	1540	1633	549	35.9764	858	798	434	429	259
Model198	1e-05	50	31.4286	1520	1403	1513	563	36.8938	1045	804	501	432	274
Model199	1e-30	64.2857	31.4286	1591	1451	1545	574	37.6147	1277	806	568	432	283
Model200	1e-25	64.2857	31.4286	1634	1482	1575	599	39.2529	1557	780	628	435	353
Model201	1e-20	64.2857	31.4286	1655	1494	1584	605	39.6461	1871	764	685	435	377
Model202	1e-15	64.2857	31.4286	1682	1508	1600	617	40.4325	2275	760	758	434	405
Model203	1e-10	64.2857	31.4286	1713	1540	1633	548	35.9109	855	799	432	431	257
Model204	1e-05	64.2857	31.4286	1520	1403	1513	562	36.8283	1044	805	500	434	272
Model205	1e-30	78.5714	31.4286	1577	1451	1543	574	37.6147	1276	809	566	435	280
Model206	1e-25	78.5714	31.4286	1623	1482	1573	592	38.7942	1549	782	621	438	344
Model207	1e-20	78.5714	31.4286	1645	1494	1583	598	39.1874	1857	764	676	438	370
Model208	1e-15	78.5714	31.4286	1664	1508	1597	610	39.9738	2242	761	746	437	397
Model209	1e-10	78.5714	31.4286	1690	1540	1627	547	35.8453	854	799	431	431	256
Model210	1e-05	78.5714	31.4286	1520	1403	1512	561	36.7628	1039	804	498	433	272
Model211	1e-30	92.8571	31.4286	1577	1451	1542	573	37.5491	1271	808	564	434	280
Model212	1e-25	92.8571	31.4286	1623	1482	1571	591	38.7287	1543	781	618	437	344
Model213	1e-20	92.8571	31.4286	1645	1494	1583	596	39.0564	1843	763	672	437	370
Model214	1e-15	92.8571	31.4286	1663	1508	1599	610	39.9738	2219	763	738	436	398
Model215	1e-10	92.8571	31.4286	1684	1532	1632	546	35.7798	852	797	429	429	256
Model216	1e-05	92.8571	31.4286	1513	1399	1506	560	36.6972	1037	802	496	431	272
Model217	1e-30	107.143	31.4286	1568	1446	1535	572	37.4836	1269	806	562	432	280
Model218	1e-25	107.143	31.4286	1614	1477	1563	589	38.5976	1532	779	615	435	343
Model219	1e-20	107.143	31.4286	1635	1493	1578	593	38.8598	1825	760	667	435	369
Model220	1e-15	107.143	31.4286	1648	1502	1593	606	39.7117	2179	759	726	433	397
Model221	1e-10	107.143	31.4286	1662	1521	1609	539	35.3211	823	789	420	426	254
Model222	1e-05	107.143	31.4286	1512	1398	1504	551	36.1075	1005	792	484	427	270
Model223	1e-30	121.429	31.4286	1566	1444	1533	563	36.8938	1235	796	549	428	278
Model224	1e-25	121.429	31.4286	1602	1471	1554	579	37.9423	1498	769	602	431	340
Model225	1e-20	121.429	31.4286	1623	1488	1571	583	38.2045	1787	750	652	431	366
Model226	1e-15	121.429	31.4286	1626	1490	1581	596	39.0564	2126	748	704	428	395
Model227	1e-10	121.429	31.4286	1635	1500	1591	549	35.9764	853	798	433	429	259
Model228	1e-05	121.429	31.4286	1508	1395	1498	562	36.8283	1021	803	493	431	274
Model229	1e-30	135.714	31.4286	1563	1441	1526	572	37.4836	1231	804	549	430	283
Model230	1e-25	135.714	31.4286	1598	1468	1545	584	38.27	1476	757	600	427	343
Model231	1e-20	135.714	31.4286	1615	1483	1561	596	39.0564	1717	762	645	429	356
Model232	1e-15	135.714	31.4286	1618	1485	1570	615	40.3014	2007	767	717	433	392
Model233	1e-10	135.714	31.4286	1626	1493	1577	549	35.9764	853	798	433	429	259
Model234	1e-05	135.714	31.4286	1497	1390	1482	562	36.8283	1021	803	493	431	274
Model235	1e-30	150	31.4286	1550	1436	1508	572	37.4836	1231	804	549	430	283
Model236	1e-25	150	31.4286	1585	1463	1525	584	38.27	1476	757	600	427	343
Model237	1e-20	150	31.4286	1600	1477	1534	596	39.0564	1716	762	645	429	356
Model238	1e-15	150	31.4286	1604	1479	1545	615	40.3014	2002	769	716	434	390
Model239	1e-10	150	31.4286	1607	1481	1547	549	35.9764	853	798	433	429	259
Model240	1e-05	150	31.4286	1422	1323	1420	562	36.8283	1021	803	493	431	274
Model241	1e-30	50	34.2857	1452	1337	1455	572	37.4836	1231	804	549	430	283
Model242	1e-25	50	34.2857	1489	1363	1484	584	38.27	1475	757	599	427	343
Model243	1e-20	50	34.2857	1508	1366	1492	596	39.0564	1713	762	642	429	356
Model244	1e-15	50	34.2857	1559	1413	1534	615	40.3014	1994	769	710	434	390
Model245	1e-10	50	34.2857	1575	1430	1556	549	35.9764	852	798	432	429	259
Model246	1e-05	50	34.2857	1422	1323	1420	562	36.8283	1020	803	492	431	274
Model247	1e-30	64.2857	34.2857	1452	1337	1455	572	37.4836	1227	804	546	430	283
Model248	1e-25	64.2857	34.2857	1489	1363	1485	584	38.27	1472	758	596	428	342
Model249	1e-20	64.2857	34.2857	1508	1366	1493	596	39.0564	1695	763	639	430	355
Model250	1e-15	64.2857	34.2857	1559	1413	1536	614	40.2359	1951	768	704	434	390
Model251	1e-10	64.2857	34.2857	1574	1430	1553	548	35.9109	849	799	430	431	257
Model252	1e-05	64.2857	34.2857	1422	1323	1420	561	36.7628	1019	804	491	433	272
Model253	1e-30	78.5714	34.2857	1438	1337	1453	572	37.4836	1226	807	544	433	280
Model254	1e-25	78.5714	34.2857	1478	1363	1483	589	38.5976	1681	763	630	433	348
Model255	1e-20	78.5714	34.2857	1497	1366	1491	607	39.7772	1917	769	690	437	382
Model256	1e-15	78.5714	34.2857	1541	1413	1533	547	35.8453	848	799	429	431	256
Model257	1e-10	78.5714	34.2857	1548	1428	1545	560	36.6972	1014	803	489	432	272
Model258	1e-05	78.5714	34.2857	1422	1323	1419	571	37.4181	1221	806	542	432	280
Model259	1e-30	92.8571	34.2857	1438	1337	1452	575	37.6802	1458	759	586	430	332
Model260	1e-25	92.8571	34.2857	1478	1363	1481	588	38.5321	1668	762	628	432	349
Model261	1e-20	92.8571	34.2857	1497	1366	1490	533	34.9279	702	802	358	416	224
Model262	1e-15	92.8571	34.2857	1514	1385	1498	534	34.9934	710	790	361	417	236
Model263	1e-10	92.8571	34.2857	1522	1397	1515	534	34.9934	715	793	364	419	233
Model264	1e-05	92.8571	34.2857	1414	1319	1413	517	33.8794	605	795	321	414	214
Model265	1e-30	107.143	34.2857	1429	1332	1445	519	34.0105	659	798	342	416	213
Model266	1e-25	107.143	34.2857	1469	1358	1473	524	34.3381	691	803	351	418	214
Model267	1e-20	107.143	34.2857	1482	1362	1481	525	34.4037	697	803	354	418	215
Model268	1e-15	107.143	34.2857	1496	1372	1490	526	34.4692	701	787	356	418	231
Model269	1e-10	107.143	34.2857	1497	1374	1493	526	34.4692	703	788	357	419	230
Model270	1e-05	107.143	34.2857	1413	1318	1411	516	33.8139	604	795	320	414	213
Model271	1e-30	121.429	34.2857	1427	1329	1443	518	33.945	654	797	340	415	213
Model272	1e-25	121.429	34.2857	1459	1352	1468	521	34.1415	687	798	350	415	215
Model273	1e-20	121.429	34.2857	1473	1357	1478	522	34.2071	692	798	352	415	216
Model274	1e-15	121.429	34.2857	1476	1360	1483	522	34.2071	695	782	353	415	232
Model275	1e-10	121.429	34.2857	1477	1361	1482	523	34.2726	697	783	354	416	232
Model276	1e-05	121.429	34.2857	1411	1315	1406	515	33.7484	602	793	318	412	213
Model277	1e-30	135.714	34.2857	1424	1326	1436	517	33.8794	652	795	338	413	213
Model278	1e-25	135.714	34.2857	1455	1349	1460	520	34.076	685	796	348	413	215
Model279	1e-20	135.714	34.2857	1465	1352	1469	520	34.076	690	796	350	413	215
Model280	1e-15	135.714	34.2857	1468	1355	1472	520	34.076	692	780	350	413	231
Model281	1e-10	135.714	34.2857	1468	1355	1472	520	34.076	692	780	350	413	231
Model282	1e-05	135.714	34.2857	1399	1310	1389	508	33.2896	573	785	309	409	211
Model283	1e-30	150	34.2857	1410	1321	1418	508	33.2896	620	785	326	409	211
Model284	1e-25	150	34.2857	1436	1344	1436	511	33.4862	651	786	335	409	213
Model285	1e-20	150	34.2857	1452	1347	1443	511	33.4862	656	786	337	409	213
Model286	1e-15	150	34.2857	1455	1350	1448	511	33.4862	658	770	337	409	229
Model287	1e-10	150	34.2857	1455	1350	1448	511	33.4862	658	770	337	409	229
Model288	1e-05	150	34.2857	1302	1222	1312	497	32.5688	492	802	276	408	172
Model289	1e-30	50	37.1429	1328	1230	1328	499	32.6999	501	805	283	410	171
Model290	1e-25	50	37.1429	1361	1257	1357	503	32.962	503	808	284	412	173
Model291	1e-20	50	37.1429	1370	1263	1360	511	33.4862	508	807	289	411	182
Model292	1e-15	50	37.1429	1421	1309	1422	515	33.7484	536	806	293	412	186
Model293	1e-10	50	37.1429	1433	1318	1452	522	34.2071	550	813	303	415	187
Model294	1e-05	50	37.1429	1302	1222	1312	497	32.5688	492	802	276	408	172
Model295	1e-30	64.2857	37.1429	1328	1230	1328	499	32.6999	501	805	283	410	171
Model296	1e-25	64.2857	37.1429	1361	1257	1358	503	32.962	503	808	284	412	173
Model297	1e-20	64.2857	37.1429	1370	1263	1361	511	33.4862	508	807	289	411	182
Model298	1e-15	64.2857	37.1429	1417	1309	1401	515	33.7484	536	806	293	412	186
Model299	1e-10	64.2857	37.1429	1429	1318	1430	521	34.1415	548	812	303	415	187
Model300	1e-05	64.2857	37.1429	1302	1222	1312	497	32.5688	492	802	276	408	172
Model301	1e-30	78.5714	37.1429	1314	1230	1326	499	32.6999	500	805	282	410	171
Model302	1e-25	78.5714	37.1429	1347	1257	1356	503	32.962	502	808	283	412	173
Model303	1e-20	78.5714	37.1429	1356	1263	1359	511	33.4862	506	807	287	411	182
Model304	1e-15	78.5714	37.1429	1396	1309	1398	515	33.7484	534	806	291	412	186
Model305	1e-10	78.5714	37.1429	1399	1313	1408	516	33.8139	539	807	296	413	186
Model306	1e-05	78.5714	37.1429	1302	1222	1311	497	32.5688	491	802	275	408	172
Model307	1e-30	92.8571	37.1429	1314	1230	1325	499	32.6999	499	805	281	410	171
Model308	1e-25	92.8571	37.1429	1347	1257	1355	503	32.962	500	808	281	412	173
Model309	1e-20	92.8571	37.1429	1356	1263	1359	511	33.4862	503	808	284	412	181
Model310	1e-15	92.8571	37.1429	1368	1278	1362	512	33.5518	508	812	286	413	177
Model311	1e-10	92.8571	37.1429	1370	1282	1367	512	33.5518	508	812	286	413	177
Model312	1e-05	92.8571	37.1429	1295	1218	1303	496	32.5033	488	803	273	410	170
Model313	1e-30	107.143	37.1429	1303	1225	1316	496	32.5033	494	800	279	412	169
Model314	1e-25	107.143	37.1429	1338	1252	1346	502	32.8965	499	810	280	415	170
Model315	1e-20	107.143	37.1429	1342	1254	1352	503	32.962	500	810	281	415	171
Model316	1e-15	107.143	37.1429	1349	1264	1356	504	33.0275	501	810	282	415	171
Model317	1e-10	107.143	37.1429	1349	1264	1358	504	33.0275	501	810	282	415	171
Model318	1e-05	107.143	37.1429	1294	1217	1301	495	32.4377	487	803	272	410	169
Model319	1e-30	121.429	37.1429	1301	1222	1313	495	32.4377	490	800	276	412	168
Model320	1e-25	121.429	37.1429	1326	1245	1337	498	32.6343	493	803	278	412	170
Model321	1e-20	121.429	37.1429	1330	1247	1342	499	32.6999	493	803	278	412	171
Model322	1e-15	121.429	37.1429	1330	1247	1344	499	32.6999	493	803	278	412	171
Model323	1e-10	121.429	37.1429	1330	1247	1344	499	32.6999	493	803	278	412	171
Model324	1e-05	121.429	37.1429	1290	1214	1295	493	32.3067	485	800	270	407	168
Model325	1e-30	135.714	37.1429	1298	1219	1306	494	32.3722	488	798	274	410	168
Model326	1e-25	135.714	37.1429	1323	1242	1329	497	32.5688	491	801	276	410	170
Model327	1e-20	135.714	37.1429	1323	1242	1331	497	32.5688	491	801	276	410	170
Model328	1e-15	135.714	37.1429	1323	1242	1331	497	32.5688	491	801	276	410	170
Model329	1e-10	135.714	37.1429	1323	1242	1331	497	32.5688	491	801	276	410	170
Model330	1e-05	135.714	37.1429	1279	1208	1278	487	31.9135	456	793	260	405	167
Model331	1e-30	150	37.1429	1286	1213	1287	487	31.9135	461	794	264	406	166
Model332	1e-25	150	37.1429	1304	1236	1306	489	32.0446	461	794	264	406	168
Model333	1e-20	150	37.1429	1304	1236	1306	489	32.0446	461	794	264	406	168
Model334	1e-15	150	37.1429	1304	1236	1306	489	32.0446	461	794	264	406	168
Model335	1e-10	150	37.1429	1304	1236	1306	489	32.0446	461	794	264	406	168
Model336	1e-05	150	37.1429	1213	1160	1251	448	29.3578	368	672	221	398	129
Model337	1e-30	50	40	1236	1174	1262	449	29.4233	371	673	224	399	129
Model338	1e-25	50	40	1247	1175	1270	450	29.4889	372	674	225	398	129
Model339	1e-20	50	40	1255	1187	1270	457	29.9476	375	673	228	397	137
Model340	1e-15	50	40	1295	1232	1307	458	30.0131	380	677	230	398	133
Model341	1e-10	50	40	1306	1238	1322	462	30.2752	386	682	234	400	133
Model342	1e-05	50	40	1213	1160	1251	448	29.3578	368	672	221	398	129
Model343	1e-30	64.2857	40	1236	1174	1262	449	29.4233	371	673	224	399	129
Model344	1e-25	64.2857	40	1247	1175	1271	450	29.4889	372	674	225	398	129
Model345	1e-20	64.2857	40	1255	1187	1271	457	29.9476	375	673	228	397	137
Model346	1e-15	64.2857	40	1295	1232	1307	458	30.0131	380	677	230	398	133
Model347	1e-10	64.2857	40	1304	1237	1318	462	30.2752	386	682	234	400	133
Model348	1e-05	64.2857	40	1213	1160	1251	448	29.3578	368	672	221	398	129
Model349	1e-30	78.5714	40	1215	1162	1259	449	29.4233	370	673	223	399	129
Model350	1e-25	78.5714	40	1226	1163	1268	450	29.4889	371	674	224	398	129
Model351	1e-20	78.5714	40	1234	1175	1268	457	29.9476	373	673	226	397	137
Model352	1e-15	78.5714	40	1267	1220	1303	458	30.0131	378	677	228	398	133
Model353	1e-10	78.5714	40	1268	1220	1306	458	30.0131	379	677	229	398	133
Model354	1e-05	78.5714	40	1213	1160	1250	448	29.3578	367	672	220	398	129
Model355	1e-30	92.8571	40	1215	1162	1258	449	29.4233	369	673	222	399	129
Model356	1e-25	92.8571	40	1226	1163	1267	450	29.4889	369	674	222	398	129
Model357	1e-20	92.8571	40	1234	1175	1268	457	29.9476	370	674	223	398	136
Model358	1e-15	92.8571	40	1246	1190	1269	458	30.0131	375	678	225	399	132
Model359	1e-10	92.8571	40	1247	1190	1271	458	30.0131	375	678	225	399	132
Model360	1e-05	92.8571	40	1206	1156	1242	447	29.2923	364	673	218	400	127
Model361	1e-30	107.143	40	1208	1158	1250	448	29.3578	368	674	221	401	127
Model362	1e-25	107.143	40	1217	1158	1258	449	29.4233	368	676	221	401	126
Model363	1e-20	107.143	40	1220	1159	1260	449	29.4233	368	676	221	401	126
Model364	1e-15	107.143	40	1227	1169	1262	450	29.4889	369	676	222	401	126
Model365	1e-10	107.143	40	1228	1169	1264	450	29.4889	369	676	222	401	126
Model366	1e-05	107.143	40	1205	1155	1240	446	29.2267	363	673	217	400	126
Model367	1e-30	121.429	40	1206	1155	1247	447	29.2923	365	675	219	402	125
Model368	1e-25	121.429	40	1212	1155	1254	447	29.2923	365	675	219	402	125
Model369	1e-20	121.429	40	1215	1156	1256	447	29.2923	365	675	219	402	125
Model370	1e-15	121.429	40	1215	1156	1257	447	29.2923	365	675	219	402	125
Model371	1e-10	121.429	40	1215	1156	1257	447	29.2923	365	675	219	402	125
Model372	1e-05	121.429	40	1202	1152	1235	445	29.1612	361	671	215	398	126
Model373	1e-30	135.714	40	1203	1152	1240	446	29.2267	363	673	217	400	125
Model374	1e-25	135.714	40	1209	1152	1247	446	29.2267	363	673	217	400	125
Model375	1e-20	135.714	40	1209	1152	1248	446	29.2267	363	673	217	400	125
Model376	1e-15	135.714	40	1209	1152	1248	446	29.2267	363	673	217	400	125
Model377	1e-10	135.714	40	1209	1152	1248	446	29.2267	363	673	217	400	125
Model378	1e-05	135.714	40	1189	1145	1206	438	28.7025	334	663	206	395	124
Model379	1e-30	150	40	1189	1145	1210	438	28.7025	335	664	207	396	123
Model380	1e-25	150	40	1189	1145	1212	438	28.7025	335	664	207	396	123
Model381	1e-20	150	40	1189	1145	1212	438	28.7025	335	664	207	396	123
Model382	1e-15	150	40	1189	1145	1212	438	28.7025	335	664	207	396	123
Model383	1e-10	150	40	1189	1145	1212	438	28.7025	335	664	207	396	123
Model384	1e-05	150	40
