# Supplementary material for: The genome-scale metabolic model for the purple non-sulfur bacterium Rhodopseudomonas palustris Bis A53 accurately predicts phenotypes under chemoheterotrophic, chemoautotrophic, photoheterotrophic, and photoautotrophic growth conditions
Source: PLoS Comput Biol. 2023 Aug 9;19(8):e1011371. doi: 10.1371/journal.pcbi.1011371 (PMC10441798; doi:10.1371/journal.pcbi.1011371)
Supplement: S2 Material — (XLSX) [file pcbi.1011371.s002.xlsx]

## Sheet: PM1
PM1	Source	BiGG ID	Experimental Growth	Conclusion	Initial Simulation	Initial Conclusion	Final Simulation	Final conclusion
A2	L-Arabinose	arab__L_e	0.0205445	Growth	Non-growth	FN	Growth	TP
A3	N-Acetyl-D-Glucosamine	anhgm_e	0.0220326	Growth	Non-growth	FN	Non-growth	FN
A5	Succinic Acid	succ_e	0.0167455	Growth	Growth	TP	Growth	TP
A6	D-Galactose	gal_e	0.0201351	Growth	Non-growth	FN	Growth	TP
A7	L-Aspartic Acid	asp__L_e	0.00517163	Growth	Growth	TP	Growth	TP
A8	L-Proline	pro__L_e	0.0222973	Growth	Growth	TP	Growth	TP
A9	D-Alanine	ala__D_e	-0.00241948	Not Growth	Non-growth	TN	Non-growth	TN
A10	D-Trehalose	tre_e	0.0197141	Growth	Growth	TP	Growth	TP
A11	D-Mannose	man_e	0.0189288	Growth	Non-growth	FN	Growth	TP
A12	Dulcitol	galt_e	0.00020005	Growth	Non-growth	FN	Growth	TP
B1	D-Serine	ser__D_e	-0.00398316	Not Growth	Non-growth	TN	Non-growth	TN
B2	D-Sorbitol	sbt__D_e	0.00085365	Growth	Non-growth	FN	Growth	TP
B3	Glycerol	glyc_e	0.0148353	Growth	Growth	TP	Growth	TP
B4	L-Fucose	fuc__L_e	0.00715761	Growth	Non-growth	FN	Growth	TP
B5	D-Glucuronic Acid	glcur_e	0.00197171	Growth	Non-growth	FN	Growth	TP
B6	D-Gluconic Acid	glcn_e	0.00694813	Growth	Growth	TP	Growth	TP
B7	D,L-a-Glycerol Phosphate	glyc3p_e	0.00952035	Growth	Growth	TP	Growth	TP
B8	D-Xylose	xyl__D_e	0.0204959	Growth	Non-growth	FN	Growth	TP
B9	L-Lactic Acid	lac__L_e	0.0147245	Growth	Growth	TP	Growth	TP
B10	Formic Acid	for_e	0.00248096	Growth	Non-growth	FN	Growth	TP
B11	D-Mannitol	mnl_e	0.000981697	Growth	Non-growth	FN	Growth	TP
B12	L-Glutamic Acid	glu__L_e	0.0177879	Growth	Growth	TP	Growth	TP
C1	D-Glucose-6-Phosphate	g6p_e	0.00458996	Growth	Growth	TP	Growth	TP
C2	D-Galactonic Acid-g-Lactone	galctn__D_e	0.0111697	Growth	Non-growth	FN	Growth	TP
C3	D,L-Malic Acid	mal__D_e	0.0177719	Growth	Growth	TP	Growth	TP
C4	D-Ribose	rib__D_e	0.00837863	Growth	Growth	TP	Growth	TP
C6	L-Rhamnose	rmn_e	0.0185708	Growth	Non-growth	FN	Growth	TP
C7	D-Fructose	fru_e	0.0136837	Growth	Growth	TP	Growth	TP
C8	Acetic Acid	ac_e	0.00399182	Growth	Growth	TP	Growth	TP
C9	a-D-Glucose	glc__D_e	0.021429	Growth	Growth	TP	Growth	TP
C10	Maltose	malt_e	0.0206952	Growth	Growth	TP	Growth	TP
C11	D-Melibiose	melib_e	0.00428728	Growth	Non-growth	FN	Growth	TP
C12	Thymidine	thymd_e	0.00109221	Growth	Non-growth	FN	Non-growth	FN
D1	L-Asparagine	asn__L_e	0.00484402	Growth	Non-growth	FN	Non-growth	FN
D2	D-Aspartic Acid	asp__D_e	0.000755439	Growth	Non-growth	FN	Non-growth	FN
D3	D-Glucosaminic Acid	gam_e	0.00261318	Growth	Non-growth	FN	Growth	TP
D4	1,2-Propanediol	12ppd__S_e	0.00409172	Growth	Growth	TP	Growth	TP
D6	a-Ketoglutaric Acid	akg_e	0.0141536	Growth	Growth	TP	Growth	TP
D7	a-Ketobutyric Acid	2obut_c	-0.00424482	Not Growth	Non-growth	TN	Non-growth	TN
D9	a-D-Lactose	lcts_e	0.000777188	Growth	Non-growth	FN	Growth	TP
D11	Sucrose	sucr_e	0.019607	Growth	Non-growth	FN	Growth	TP
D12	Uridine	uri_e	0.000869792	Growth	Non-growth	FN	Non-growth	FN
E1	L-Glutamine	gln__L_e	0.0216002	Growth	Growth	TP	Growth	TP
E3	D-Glucose-1-Phosphate	g1p_e	0.0098969	Growth	Growth	TP	Growth	TP
E4	D-Fructose-6-Phosphate	f6p_e	0.00359372	Growth	Growth	TP	Growth	TP
E6	a-Hydroxyglutaric Acid-g-Lactone	NA	-0.00107654	Not Growth	Non-growth	TN	Non-growth	TN
E7	a-Hydroxybutyric Acid	NA	-0.00149327	Not Growth	Non-growth	TN	Non-growth	TN
E9	Adonitol	rbt_e	0.000239118	Growth	Non-growth	FN	Non-growth	FN
E10	Maltotriose	malttr_e	0.0210262	Growth	Non-growth	FN	Non-growth	FN
E11	2`-Deoxyadenosine	dad_2_e	-0.00289325	Not Growth	Non-growth	TN	Non-growth	TN
E12	Adenosine	adn_e	0.000576003	Growth	Non-growth	FN	Non-growth	FN
F1	Gly-Asp	gly_e/asp__L_e	0.0130541	Growth	Non-growth	FN	Growth	TP
F2	Citric Acid	cit_e	0.011722	Growth	Growth	TP	Growth	TP
F3	m-Inositol	inost_e	0.000469647	Growth	Non-growth	FN	Non-growth	FN
F4	D-Threonine	NA	-0.00425226	Not Growth	Non-growth	TN	Non-growth	TN
F5	Fumaric Acid	fum_e	0.0192248	Growth	Growth	TP	Growth	TP
F7	Propionic Acid	ppa_e	-0.00237991	Not Growth	Non-growth	TN	Non-growth	TN
F8	Mucic Acid	galct__D_e	0.0133498	Growth	Non-growth	FN	Growth	TP
F9	Glycolic Acid	glyclt_e	0.000117554	Growth	Growth	TP	Growth	TP
F10	Glyoxylic Acid	glx_c	-0.00181209	Not Growth	Non-growth	TN	Non-growth	TN
F11	D-Cellobiose	cellb_e	0.010124	Growth	Non-growth	FN	Growth	TP
F12	Inosine	ins_e	0.000576003	Growth	Non-growth	FN	Non-growth	FN
G1	Gly-Glu	gly_e/glu__L_e	0.0176175	Growth	Non-growth	FN	Growth	TP
G3	L-Serine	ser__L_e	0.00166389	Growth	Growth	TP	Growth	TP
G4	L-Threonine	thr__L_e	-0.0023666	Not Growth	Non-growth	TN	Growth	FP
G5	L-Alanine	ala__L_e	0.00687355	Growth	Growth	TP	Growth	TP
G6	Ala-Gly	ala__L_e/gly_e	0.00264907	Growth	Non-growth	FN	Growth	TP
G7	Acetoacetic Acid	acac_e	0.00123058	Growth	Non-growth	FN	Growth	TP
G8	N-Acetyl-D-Mannosamine	acmana_e	0.00125639	Growth	Non-growth	FN	Non-growth	FN
G11	D-Malic Acid	mal__D_e	0.00261115	Growth	Growth	TP	Growth	TP
G12	L-Malic Acid	mal__L_e	0.0171569	Growth	Growth	TP	Growth	TP
H1	Gly-Pro	NA	0.0192771	Growth	Non-growth	FN	Growth	TP
H3	m-Hydroxyphenyl Acetic Acid	NA	-0.000528437	Not Growth	Non-growth	TN	Non-growth	TN
H4	Tyramine	tym_e	-0.00207674	Not Growth	Non-growth	TN	Non-growth	TN
H6	L-Lyxose	lyx__L_e	0.00773186	Growth	Non-growth	FN	Growth	TP
H8	Pyruvic Acid	pyr_e	0.0116784	Growth	Growth	TP	Growth	TP
H10	D-Galacturonic Acid	galur_e	0.00702129	Growth	Non-growth	FN	Growth	TP
H11	Phenylethylamine	NA	-0.00380595	Not Growth	Non-growth	TN	Not Growth	TN
H12	2-Aminoethanol	etha_e	0.00101662	Growth	Non-growth	FN	Growth	TP
		First simulation				Last simulation
		TP	29			TP	55
		TN	13			TN	12
		FP	0			FP	1
		FN	37			FN	11
		Accuracy	0.531646			Accuracy	0.848101
		Sensitivity	0.439394			Sensitivity	0.833333
		Specificity	1			Specificity	0.923077
		Positive predicted	1			Positive predicted	0.982143
		Negative predicted	0.26			Negative predicted	0.521739
		Matthews correlation	0.337998			Matthews correlation	0.617367

## Sheet: PM2
PM1	Source	BiGG ID	Experimental Growth	Conclusion	Initial Simulation	Initial Conclusion	Final Simulation	Final conclusion
A8	Glycogen	glycogen_e	2.56602e-05	Growth	Growth	TP	Growth	TP
A9	Inulin	NA	-0.000135804	Not Growth	Non-growth	TN	Non-growth	TN
A11	Mannan	mannan_e	-0.000170566	Not Growth	Non-growth	TN	Non-growth	TN
B1	N-Acetyl-D-Galactosamine	acgal_e	-0.000174652	Not Growth	Non-growth	TN	Non-growth	TN
B2	N-Acetyl-Neuraminic Acid	acnam_e	-0.000314263	Not Growth	Non-growth	TN	Non-growth	TN
B5	D-Arabinose	arab__D_e	0.00520773	Growth	Non-growth	FN	Growth	TP
B6	D-Arabitol	abt__D_e	0.000126696	Growth	Non-growth	FN	Growth	TP
B7	L-Arabitol	abt_e	0.0013079	Growth	Non-growth	FN	Growth	TP
B8	Arbutin	arbt_e	0.0104135	Growth	Non-growth	FN	Growth	TP
B9	2-Deoxy-D-Ribose	drib_e	0.00517263	Growth	Non-growth	FN	Growth	TP
B12	3-0-b-D-Galactopyranosyl-D-Arabinose	NA	-0.00330976	Not Growth	Non-growth	TN	Non-growth	TN
C2	L-Glucose	NA	-0.000159051	Not Growth	Non-growth	TN	Non-growth	TN
C6	a-Methyl-D-Glucoside	madg_e	5.28215e-05	Growth	Non-growth	FN	Growth	TP
C7	b-Methyl-D-Galactoside	mbdg_e	0.000674366	Growth	Non-growth	FN	Growth	TP
C9	b-Methyl-D-Glucuronic Acid	metglcur_e	0.00111482	Growth	Non-growth	FN	Non-growth	TP
C12	Palatinose	pala_e	0.00272421	Growth	Non-growth	FN	Growth	TP
D1	D-Raffinose	raffin_e	0.00123519	Growth	Non-growth	FN	Growth	TP
D2	Salicin	salcn_e	0.00444317	Growth	Non-growth	FN	Growth	TP
D4	L-Sorbose	srb__L_e	0.00124757	Growth	Non-growth	FN	Growth	TP
D5	Stachyose	stys_e	0.000106417	Growth	Non-growth	FN	Growth	TP
D6	D-Tagatose	tag__D_e	0.00258425	Growth	Non-growth	FN	Growth	TP
D8	Xylitol	xylt_e	0.000668478	Growth	Non-growth	FN	Growth	TP
D10	g-Amino-N-Butyric Acid	4abut_e	0.00162694	Growth	Growth	TP	Growth	TP
D11	d-Amino Valeric Acid	5aptn_e	0.000618859	Growth	Non-growth	FN	Growth	TP
D12	Butyric Acid	but_e	0.00152976	Growth	Non-growth	FN	Growth	TP
E1	Capric Acid	dca_e	-0.00514677	Not Growth	Non-growth	TN	Not Growth	TN
E2	Caproic Acid	hxa_e	0.0104618	Growth	Non-growth	FN	Growth	TP
E3	Citraconic Acid	citac_e	-0.000492664	Not Growth	Non-growth	TN	Non-growth	TN
E4	D,L-Citramalic Acid	citm_e	0.00141528	Growth	Non-growth	FN	Growth	TP
E6	2-Hydroxybenzoic acid	NA	-0.00443293	Not Growth	Non-growth	TN	Non-growth	TN
E7	4-Hydroxybenzoic Acid	4hbz_e	0.00161587	Growth	Non-growth	FN	Growth	TP
E8	b-Hydroxybutyric Acid	bhb_e	0.0161571	Growth	Non-growth	FN	Growth	TP
E9	g-Hydroxybutyric Acid	ghb_e	0.000238396	Growth	Growth	TP	Growth	TP
E10	b-Hydroxypyruvic Acid	hpyr_e	0.00553214	Growth	Growth	TP	Growth	TP
E11	Itaconic Acid	itacon_e	-0.00544431	Not Growth	Non-growth	TN	Non-growth	TN
E12	5-Keto-D-Gluconic Acid	5dglcn_e	0.00450473	Growth	Growth	TP	Growth	TP
F2	Malonic Acid	malon_e	0.00190974	Growth	Non-growth	FN	Growth	TP
F4	Oxalic Acid	oxa_e	0.00294028	Growth	Non-growth	FN	Growth	TP
F6	Quinic Acid	quin_e	0.00102994	Growth	Non-growth	FN	Non-growth	FN
F8	Sebacic Acid	sebacid_e	0.00348532	Growth	Non-growth	FN	Non-growth	FN
F11	D-Tartaric Acid	tartr__D_e	0.000532073	Growth	Growth	TP	Growth	TP
F12	L-Tartaric Acid	tartr__L_e	0.000251038	Growth	Growth	TP	Growth	TP
G1	Acetamide	ad_e	-0.000103936	Not Growth	Non-growth	TN	Non-growth	TN
G3	N-Acetyl-L-Glutamic Acid	acglu_e	0.00309546	Growth	Growth	TP	Growth	TP
G4	L-Arginine	arg__L_e	-0.00453268	Not Growth	Non-growth	TN	Non-growth	TN
G5	Glycine	gly_e	-0.00453268	Not Growth	Non-growth	TN	Growth	FP
G6	L-Histidine	his__L_e	-0.00453268	Not Growth	Non-growth	TN	Non-growth	TN
G7	L-Homoserine	hom__L_e	-0.00116282	Not Growth	Non-growth	TN	Non-growth	TN
G8	Hydroxy-L-Proline	4hpro_LT_e	0.0016884	Growth	Non-growth	FN	Non-growth	FN
G9	L-Isoleucine	ile__L_e	0.00181017	Growth	Non-growth	FN	Non-growth	FN
G10	L-Leucine	leu__L_e	0.00685832	Growth	Non-growth	FN	Non-growth	FN
G11	L-Lysine	lys__L_e	6.89902e-05	Growth	Non-growth	FN	Non-growth	FN
G12	L-Methionine	met__L_e	-0.00108526	Not Growth	Non-growth	TN	Non-growth	TN
H1	L-Ornithine	orn__L_e	0.00128962	Growth	Non-growth	FN	Non-growth	FN
H2	L-Phenylalanine	phe__L_e	-1.0616e-05	Not Growth	Non-growth	TN	Non-growth	TN
H3	L-Pyroglutamic Acid	5oxpro_e	0.00309546	Growth	Growth	TP	Growth	TP
H4	L-Valine	val__L_e	0.000104441	Growth	Non-growth	FN	Non-growth	FN
H5	D,L-Carnitine	crn__D_e	-0.000315481	Not Growth	Non-growth	TN	Non-growth	TN
H7	D,L-Octopamine	NA	-0.000411712	Not Growth	Non-growth	TN	Non-growth	TN
H8	Putrescine	ptrc_e	-0.000501705	Not Growth	Non-growth	TN	Not Growth	TN
H9	Dihydroxyacetone	dha_e	0.0022693	Growth	Growth	TP	Growth	TP
H10	2,3-Butanediol	btd_RR_e	0.000380414	Growth	Non-growth	FN	Growth	TP
H11	2,3-Butanedione	NA	-0.00293506	Not Growth	Non-growth	TN	Non-growth	TN
H12	3-Hydroxy 2-Butanone	actn__R_e	0.000519487	Growth	Non-growth	FN	Growth	TP
		First simulation				Last simulation
		TP	10			TP	35
		TN	21			TN	20
		FP	0			FP	1
		FN	33			FN	8
		Accuracy	0.484375			Accuracy	0.859375
		Sensitivity	0.232558			Sensitivity	0.813953
		Specificity	1			Specificity	0.952381
		Positive predicted	1			Positive predicted	0.972222
		Negative predicted	0.388889			Negative predicted	0.714286
		Matthews correlation	0.300731			Matthews correlation	0.725324

## Sheet: PM3
Source	BiGG ID	Experimental Growth	Conclusion	Initial Simulation	Initial Conclusion	Final Simulation	Final conclusion
Ammonia	nh4_e	0.0117833	Growth	Growth	TP	Growth	TP
Nitrite	no2_e	-0.00910946	Not Growth	Non-growth	TN	Not Growth	TN
Nitrate	no3_e	0.00677148	Growth	Growth	TP	Growth	TP
Urea	urea_e	0.00736522	Growth	Non-growth	FN	Growth	TP
Biuret	NA	-0.00550308	Not Growth	Non-growth	TN	Non-growth	TN
L-Alanine	ala__L_e	0.00990523	Growth	Growth	TP	Growth	TP
L-Arginine	arg__L_e	0.00865608	Growth	Non-growth	FN	Growth	TP
L-Asparagine	asn__L_e	0.0032652	Growth	Non-growth	FN	Growth	TP
L-Aspartic Acid	asp__L_e	0.00951233	Growth	Growth	TP	Growth	TP
L-Cysteine	cys__L_e	-0.00216539	Not Growth	Non-growth	TN	Non-growth	TN
L-Glutamic Acid	glu__L_e	0.0089076	Growth	Growth	TP	Growth	TP
L-Glutamine	gln__L_e	0.012534	Growth	Growth	TP	Growth	TP
Glycine	gly_e	0.00917589	Growth	Non-growth	FN	Growth	TP
L-Histidine	his__L_e	-0.00095264	Not Growth	Non-growth	TN	Non-growth	TN
L-Isoleucine	ile__L_e	-0.000419138	Not Growth	Non-growth	TN	Non-growth	TN
L-Leucine	leu__L_e	-0.00528665	Not Growth	Non-growth	TN	Non-growth	TN
L-Lysine	lys__L_e	-0.00110068	Not Growth	Non-growth	TN	Non-growth	TN
L-Methionine	met__L_e	-0.00694012	Not Growth	Non-growth	TN	Non-growth	TN
L-Phenylalanine	phe__L_e	-0.00935451	Not Growth	Non-growth	TN	Non-growth	TN
L-Proline	pro__L_e	0.00996395	Growth	Growth	TP	Growth	TP
L-Serine	ser__L_e	-0.0049029	Not Growth	Growth	FP	Not Growth	TN
L-Threonine	thr__L_e	-0.0100002	Not Growth	Non-growth	TN	Non-growth	TN
L-Tryptophan	trp__L_e	-0.00712554	Not Growth	Non-growth	TN	Non-growth	TN
L-Tyrosine	tyr__L_e	-0.0167706	Not Growth	Non-growth	TN	Non-growth	TN
L-Valine	val__L_e	-0.00760784	Not Growth	Non-growth	TN	Non-growth	TN
D-Alanine	ala__D_e	0.00465733	Growth	Non-growth	FN	Growth	TP
D-Asparagine	NA	-0.00825754	Not Growth	Non-growth	TN	Non-growth	TN
D-Aspartic Acid	asp__D_e	-0.00807681	Not Growth	Non-growth	TN	Non-growth	TN
D-Glutamic Acid	glu__D_e	0.00958679	Growth	Non-growth	FN	Non-growth	FN
D-Lysine	lys__D_e	-0.0102787	Not Growth	Non-growth	TN	Non-growth	TN
D-Serine	ser__D_e	-0.0108284	Not Growth	Non-growth	TN	Non-growth	TN
D-Valine	NA	-0.0110577	Not Growth	Non-growth	TN	Non-growth	TN
L-Citrulline	citr__L_e	0.00742098	Growth	Non-growth	FN	Non-growth	FN
L-Homoserine	hom__L_e	-0.00953474	Not Growth	Non-growth	TN	Non-growth	TN
L-Ornithine	orn__L_e	0.00486768	Growth	Non-growth	FN	Non-growth	FN
N-Acetyl-L-Glutamic Acid	acglu_e	0.0113644	Growth	Growth	TP	Growth	TP
N-Phthaloyl-L-Glutamic Acid	NA	-0.000110474	Not Growth	Non-growth	FN	Non-growth	TN
Hydroxylamine	ham_e	-0.011783	Not Growth	Non-growth	FN	Non-growth	TN
Methylamine	mma_e	0.00028185	Growth	Non-growth	FN	Non-growth	FN
N-Amylamine	NA	-0.000233112	Not Growth	Non-growth	FN	Non-growth	TN
Ethylamine	NA	-0.00394149	Not Growth	Non-growth	FN	Non-growth	TN
Ethanolamine	etha_e	0.0055351	Growth	Growth	TP	Growth	TP
Ethylenediamine	NA	-0.00203418	Not Growth	Non-growth	TN	Non-growth	TN
Putrescine	ptrc_e	-0.00283199	Not Growth	Growth	FP	Not Growth	TN
Agmatine	agm_e	-0.00471432	Not Growth	Non-growth	TN	Non-growth	TN
Histamine	hista_e	0.00107691	Growth	Non-growth	FN	Non-growth	FN
Tyramine	tym_e	-0.0104577	Not Growth	Non-growth	TN	Non-growth	TN
Acetamide	ad_e	0.00348046	Growth	Non-growth	FN	Non-growth	FN
Formamide	frmd_e	-0.000731144	Not Growth	Non-growth	TN	Not Growth	TN
Glucuronamide	NA	-0.000414959	Not Growth	Non-growth	TN	Non-growth	TN
D-Glucosamine	gam_e	0.00334156	Growth	Non-growth	FN	Growth	TP
D-Galactosamine	galam_e	-0.0012962	Not Growth	Non-growth	TN	Non-growth	TN
D-Mannosamine	NA	-0.00751729	Not Growth	Non-growth	TN	Non-growth	TN
N-Acetyl-D- Glucosamine	acgam_e	0.00879054	Growth	Non-growth	FN	Growth	TP
N-Acetyl-D- Galactosamine	acgal_e	-0.0038082	Not Growth	Non-growth	TN	Non-growth	TN
N-Acetyl-D- Mannosamine	acmana_e	0.00518278	Growth	Non-growth	FN	Non-growth	TP
Adenine	ade_e	-0.0109061	Not Growth	Non-growth	TN	Non-growth	TN
Adenosine	adn_e	-0.0107533	Not Growth	Non-growth	TN	Non-growth	TN
Cytidine	cytd_e	-0.00407402	Not Growth	Non-growth	TN	Non-growth	TN
Cytosine	csn_e	-0.00168171	Not Growth	Non-growth	TN	Non-growth	TN
Guanine	gua_e	-0.00670219	Not Growth	Non-growth	TN	Non-growth	TN
Guanosine	gsn_e	-0.00426673	Not Growth	Non-growth	TN	Non-growth	TN
Thymine	thym_e	-0.003082	Not Growth	Non-growth	TN	Non-growth	TN
Thymidine	thymd_e	-0.00242249	Not Growth	Non-growth	TN	Non-growth	TN
Uracil	ura_e	-0.00162041	Not Growth	Non-growth	TN	Non-growth	TN
Uridine	uri_e	-0.00626483	Not Growth	Non-growth	TN	Non-growth	TN
Inosine	ins_e	-0.0038082	Not Growth	Non-growth	TN	Non-growth	TN
Xanthine	xan_e	0.00820011	Growth	Non-growth	FN	Growth	TP
Xanthosine	xtsn_e	0.00641638	Growth	Non-growth	FN	Growth	TP
Uric Acid	urate_e	0.00608963	Growth	Non-growth	FN	Non-growth	TP
Alloxan	CE0074_e	-0.0083388	Not Growth	Non-growth	TN	Non-growth	TN
Allantoin	alltn_e	0.0103329	Growth	Non-growth	FN	Growth	TP
D,L-alpha-Amino-N- Butyric Acid	NA	-0.0104823	Not Growth	Non-growth	TN	Non-growth	TN
gamma-Amino-N- Butyric Acid	4abut_e	0.00100177	Growth	Growth	TP	Growth	TP
D,L-alpha-Amino- Caprylic Acid	NA	-0.0103819	Not Growth	Non-growth	TN	Non-growth	TN
theta-Amino-N- Valeric Acid	NA	-0.00155118	Not Growth	Non-growth	TN	Non-growth	TN
alpha-Amino-N- Valeric Acid	NA	-0.00924893	Not Growth	Non-growth	TN	Non-growth	TN
Ala-Asp	ala_L_asp__L_e	0.00359658	Growth	Non-growth	FN	Growth	TP
Ala-Gln	ala_L_gln__L_e	0.00913268	Growth	Non-growth	FN	Growth	TP
Ala-Glu	ala_L_glu__L_e	0.00860023	Growth	Non-growth	FN	Growth	TP
Ala-Gly	NA	0.0126875	Growth	Non-growth	FN	Growth	TP
Ala-His	ala_L_his__L_e	0.00401594	Growth	Non-growth	FN	Growth	TP
Ala-Leu	ala_L_leu__L_e	-0.000674409	Not Growth	Non-growth	TN	Non-growth	TN
Ala-Thr	ala_L_Thr__L_e	-0.00898556	Not Growth	Non-growth	TN	Non-growth	TN
Gly-Asn	gly_asn__L_e	0.012125	Growth	Non-growth	FN	Non-growth	TN
Gly-Gln	gly_gln__L_e	0.0125195	Growth	Non-growth	FN	Non-growth	TN
Gly-Glu	gly_glu__L_e	0.0113321	Growth	Non-growth	FN	Non-growth	TN
Gly-Met	gly_met__L_e	-0.00979025	Not Growth	Non-growth	TN	Non-growth	TN
Met-Ala	met_L_ala__L_e	-0.00762075	Not Growth	Non-growth	TN	Non-growth	TN
	First simulation				Last simulation
	TP	10			TP	27
	TN	47			TN	56
	FP	2			FP	0
	FN	30			FN	6
	Accuracy	0.640449			Accuracy	0.932584
	Sensitivity	0.25			Sensitivity	0.818182
	Specificity	0.959184			Specificity	1
	Positive predicted	0.833333			Positive predicted	1
	Negative predicted	0.61039			Negative predicted	0.903226
	Matthews correlation	0.304663			Matthews correlation	0.859653
