# Supplementary material for: The genome-scale metabolic model for the purple non-sulfur bacterium Rhodopseudomonas palustris Bis A53 accurately predicts phenotypes under chemoheterotrophic, chemoautotrophic, photoheterotrophic, and photoautotrophic growth conditions
Source: PLoS Comput Biol. 2023 Aug 9;19(8):e1011371. doi: 10.1371/journal.pcbi.1011371 (PMC10441798; doi:10.1371/journal.pcbi.1011371)
Supplement: S3 Material — (XLSX) [file pcbi.1011371.s003.xlsx]

## Sheet: exp_growth_mal
time	growth
1.42602	0.00204609
16.3993	0.00301295
41.3547	0.0100972
69.3405	0.0770113
87.5223	0.183953
114.082	0.565068
136.185	1.1231
145.098	1.23719

## Sheet: sim_growth_mal
time	growth
0	0.001
1.14286	0.00106106
2.28571	0.00112584
3.42857	0.00119458
4.57143	0.00126752
5.71429	0.00134491
6.85714	0.00142702
8	0.00151415
9.14286	0.0016066
10.2857	0.00170469
11.4286	0.00180878
12.5714	0.00191922
13.7143	0.0020364
14.8571	0.00216073
16	0.00229266
17.1429	0.00243264
18.2857	0.00258117
19.4286	0.00273877
20.5714	0.00290599
21.7143	0.00308341
22.8571	0.00327168
24	0.00347143
25.1429	0.00368339
26.2857	0.00390828
27.4286	0.00414691
28.5714	0.0044001
29.7143	0.00466876
30.8571	0.00495382
32	0.00525628
33.1429	0.00557721
34.2857	0.00591774
35.4286	0.00627905
36.5714	0.00666243
37.7143	0.00706921
38.8571	0.00750084
40	0.00795881
41.1429	0.00844475
42.2857	0.00896036
43.4286	0.00950744
44.5714	0.0100879
45.7143	0.0107039
46.8571	0.0113574
48	0.0120509
49.1429	0.0127866
50.2857	0.0135673
51.4286	0.0143957
52.5714	0.0152747
53.7143	0.0162073
54.8571	0.0171969
56	0.0182468
57.1429	0.0193609
58.2857	0.020543
59.4286	0.0217973
60.5714	0.0231282
61.7143	0.0245403
62.8571	0.0260387
64	0.0276285
65.1429	0.0293154
66.2857	0.0311053
67.4286	0.0330045
68.5714	0.0350196
69.7143	0.0371578
70.8571	0.0394265
72	0.0418338
73.1429	0.044388
74.2857	0.0470981
75.4286	0.0499738
76.5714	0.053025
77.7143	0.0562625
78.8571	0.0596977
80	0.0633427
81.1429	0.0672102
82.2857	0.0713138
83.4286	0.075668
84.5714	0.080288
85.7143	0.0851901
86.8571	0.0903915
88	0.0959105
89.1429	0.101766
90.2857	0.10798
91.4286	0.114573
92.5714	0.121568
93.7143	0.128991
94.8571	0.136867
96	0.145223
97.1429	0.15409
98.2857	0.163498
99.4286	0.173481
100.571	0.184073
101.714	0.195312
102.857	0.207237
104	0.21989
105.143	0.233316
106.286	0.247561
107.429	0.262676
108.571	0.278714
109.714	0.295732
110.857	0.313788
112	0.332947
113.143	0.353276
114.286	0.374845
115.429	0.397732
116.571	0.422016
117.714	0.447783
118.857	0.475123
120	0.504132
121.143	0.534913
122.286	0.567573
123.429	0.602227
124.571	0.638997
125.714	0.678012
126.857	0.719409
128	0.763333
129.143	0.80994
130.286	0.859392
131.429	0.911864
132.571	0.967539
133.714	1.02561
134.857	1.03866
136	1.05188
137.143	1.06526
138.286	1.07881
139.429	1.09254
140.571	1.10644
141.714	1.12052
142.857	1.13478
144	1.14922
145.143	1.16384
146.286	1.17865
147.429	1.19365
148.571	1.20884
149.714	1.22422
150.857	1.23979
152	1.25557
153.143	1.27154
154.286	1.28772
155.429	1.30411
156.571	1.3207
157.714	1.33751
158.857	1.35453
160	1.37176

## Sheet: exp_conc_mal
time	concentration
0.178661	100
86.3746	81.0414
159.279	0

## Sheet: sim_conc_mal
time	concentration
0	100
1.14286	99.9936
2.28571	99.9869
3.42857	99.9797
4.57143	99.9721
5.71429	99.9641
6.85714	99.9555
8	99.9465
9.14286	99.9368
10.2857	99.9266
11.4286	99.9158
12.5714	99.9043
13.7143	99.8921
14.8571	99.8791
16	99.8654
17.1429	99.8508
18.2857	99.8354
19.4286	99.8189
20.5714	99.8015
21.7143	99.7831
22.8571	99.7635
24	99.7427
25.1429	99.7206
26.2857	99.6972
27.4286	99.6723
28.5714	99.646
29.7143	99.618
30.8571	99.5883
32	99.5568
33.1429	99.5234
34.2857	99.4879
35.4286	99.4503
36.5714	99.4104
37.7143	99.368
38.8571	99.3231
40	99.2754
41.1429	99.2248
42.2857	99.1711
43.4286	99.1141
44.5714	99.0537
45.7143	98.9896
46.8571	98.9215
48	98.8493
49.1429	98.7727
50.2857	98.6914
51.4286	98.6052
52.5714	98.5136
53.7143	98.4165
54.8571	98.3135
56	98.2041
57.1429	98.0881
58.2857	97.9651
59.4286	97.8344
60.5714	97.6959
61.7143	97.5488
62.8571	97.3928
64	97.2273
65.1429	97.0516
66.2857	96.8652
67.4286	96.6675
68.5714	96.4577
69.7143	96.235
70.8571	95.9988
72	95.7481
73.1429	95.4822
74.2857	95.2
75.4286	94.9005
76.5714	94.5828
77.7143	94.2457
78.8571	93.888
80	93.5085
81.1429	93.1058
82.2857	92.6785
83.4286	92.2251
84.5714	91.744
85.7143	91.2336
86.8571	90.692
88	90.1173
89.1429	89.5075
90.2857	88.8606
91.4286	88.1741
92.5714	87.4457
93.7143	86.6728
94.8571	85.8527
96	84.9826
97.1429	84.0593
98.2857	83.0796
99.4286	82.0402
100.571	80.9373
101.714	79.767
102.857	78.5253
104	77.2078
105.143	75.8098
106.286	74.3265
107.429	72.7526
108.571	71.0826
109.714	69.3106
110.857	67.4305
112	65.4355
113.143	63.3188
114.286	61.0728
115.429	58.6897
116.571	56.1611
117.714	53.4781
118.857	50.6312
120	47.6106
121.143	44.4055
122.286	41.0048
123.429	37.3964
124.571	33.5676
125.714	29.5052
126.857	25.1946
128	20.6209
129.143	15.7679
130.286	10.6187
131.429	5.155
132.571	0
133.714	0
134.857	0
136	0
137.143	0
138.286	0
139.429	0
140.571	0
141.714	0
142.857	0
144	0
145.143	0
146.286	0
147.429	0
148.571	0
149.714	0
150.857	0
152	0
153.143	0
154.286	0
155.429	0
156.571	0
157.714	0
158.857	0
160	0

## Sheet: exp_conc_malLac
time	concentration malate	concentration lactate
0.178661	100	100
86.3746	81.0414	81.0414
159.279	0	0

## Sheet: sim_conc_malLac
time	conc. malate	conc. Lactate
0	100	100
1	99.9873	100
2	99.9738	100
3	99.9595	100
4	99.9443	100
5	99.9282	100
6	99.9111	100
7	99.8929	100
8	99.8737	100
9	99.8532	100
10	99.8316	100
11	99.8086	100
12	99.7842	100
13	99.7583	100
14	99.7308	100
15	99.7016	100
16	99.6707	100
17	99.6379	100
18	99.6031	100
19	99.5661	100
20	99.5269	100
21	99.4853	100
22	99.4412	100
23	99.3943	100
24	99.3446	100
25	99.2919	100
26	99.236	100
27	99.1766	100
28	99.1136	100
29	99.0468	100
30	98.9759	100
31	98.9006	100
32	98.8208	100
33	98.7361	100
34	98.6462	100
35	98.5508	100
36	98.4496	100
37	98.3422	100
38	98.2283	100
39	98.1074	100
40	97.9791	100
41	97.843	100
42	97.6986	100
43	97.5454	100
44	97.3828	100
45	97.2103	100
46	97.0273	100
47	96.833	100
48	96.627	100
49	96.4083	100
50	96.1763	100
51	95.9301	100
52	95.6689	100
53	95.3917	100
54	95.0977	100
55	94.7856	100
56	94.4545	100
57	94.1032	100
58	93.7305	100
59	93.335	100
60	92.9153	100
61	92.47	100
62	91.9976	100
63	91.4963	100
64	90.9643	100
65	90.3999	100
66	89.8011	100
67	89.1656	100
68	88.4914	100
69	87.776	100
70	87.017	100
71	86.2115	100
72	85.3569	100
73	84.4502	100
74	83.488	100
75	82.4672	100
76	81.384	100
77	80.2346	100
78	79.0151	100
79	77.7211	100
80	76.3481	100
81	74.8913	100
82	73.3455	100
83	71.7054	100
84	69.9651	100
85	68.1186	100
86	66.1593	100
87	64.0804	100
88	61.8745	100
89	59.534	100
90	57.0506	100
91	54.4155	100
92	51.6196	100
93	48.6529	100
94	45.5051	100
95	42.1652	100
96	38.6213	100
97	34.861	100
98	30.8711	100
99	26.6376	100
100	22.1456	100
101	17.3794	100
102	12.3222	100
103	6.95613	100
104	1.26248	100
105	0	95.3388
106	0	88.9286
107	0	82.1271
108	0	74.9103
109	0	67.2529
110	0	59.1279
111	0	50.5068
112	0	41.3594
113	0	31.6535
114	0	21.3549
115	0	10.4276
116	0	0
117	0	0
118	0	0
119	0	0
120	0	0
121	0	0
122	0	0
123	0	0
124	0	0
125	0	0
126	0	0
127	0	0
128	0	0
129	0	0
130	0	0

## Sheet: exp_growth_malLac
time	growth
1.24777	0.00107007
16.3993	0.012018
41.533	0.021475
64.8841	0.085659
69.697	0.103946
87.7005	0.298394
114.26	1.16742
136.185	1.27363

## Sheet: sim_growth_malLac
time	Growth
0	0.001
1	0.00106106
2	0.00112584
3	0.00119458
4	0.00126752
5	0.00134491
6	0.00142702
7	0.00151415
8	0.0016066
9	0.00170469
10	0.00180878
11	0.00191922
12	0.0020364
13	0.00216073
14	0.00229266
15	0.00243264
16	0.00258117
17	0.00273877
18	0.00290599
19	0.00308341
20	0.00327168
21	0.00347143
22	0.00368339
23	0.00390828
24	0.00414691
25	0.0044001
26	0.00466876
27	0.00495382
28	0.00525628
29	0.00557721
30	0.00591774
31	0.00627905
32	0.00666243
33	0.00706921
34	0.00750084
35	0.00795881
36	0.00844475
37	0.00896036
38	0.00950744
39	0.0100879
40	0.0107039
41	0.0113574
42	0.0120509
43	0.0127866
44	0.0135673
45	0.0143957
46	0.0152747
47	0.0162073
48	0.0171969
49	0.0182468
50	0.0193609
51	0.020543
52	0.0217973
53	0.0231282
54	0.0245403
55	0.0260387
56	0.0276285
57	0.0293154
58	0.0311053
59	0.0330045
60	0.0350196
61	0.0371578
62	0.0394265
63	0.0418338
64	0.044388
65	0.0470981
66	0.0499738
67	0.053025
68	0.0562625
69	0.0596977
70	0.0633427
71	0.0672102
72	0.0713138
73	0.075668
74	0.080288
75	0.0851901
76	0.0903915
77	0.0959105
78	0.101766
79	0.10798
80	0.114573
81	0.121568
82	0.128991
83	0.136867
84	0.145223
85	0.15409
86	0.163498
87	0.173481
88	0.184073
89	0.195312
90	0.207237
91	0.21989
92	0.233316
93	0.247561
94	0.262676
95	0.278714
96	0.295732
97	0.313788
98	0.332947
99	0.353276
100	0.374845
101	0.397732
102	0.422016
103	0.447783
104	0.475123
105	0.504132
106	0.534913
107	0.567573
108	0.602227
109	0.638997
110	0.678012
111	0.719409
112	0.763333
113	0.80994
114	0.859392
115	0.911864
116	0.967539
117	1.02633
118	1.03939
119	1.05262
120	1.06601
121	1.07958
122	1.09331
123	1.10722
124	1.12131
125	1.13558
126	1.15003
127	1.16466
128	1.17948
129	1.19449
130	1.20969

## Sheet: exp_growth_buty
time	growth
0.128589	0.00694491
15.8586	0.0139905
40.7166	0.016788
64.1508	0.134638
64.8151	0.139905
69.0211	0.181273
87.1697	0.595662
113.575	0.817523
142.657	0.891251

## Sheet: sim_growth_buty
time	growth
0	0.0069
0.833333	0.00714977
1.66667	0.00740859
2.5	0.00767677
3.33333	0.00795466
4.16667	0.00824261
5	0.00854098
5.83333	0.00885016
6.66667	0.00917052
7.5	0.00950248
8.33333	0.00984646
9.16667	0.0102029
10	0.0105722
10.8333	0.0109549
11.6667	0.0113515
12.5	0.0117624
13.3333	0.0121882
14.1667	0.0126294
15	0.0130865
15.8333	0.0135603
16.6667	0.0140511
17.5	0.0145598
18.3333	0.0150868
19.1667	0.0156329
20	0.0161988
20.8333	0.0167852
21.6667	0.0173928
22.5	0.0180224
23.3333	0.0186748
24.1667	0.0193508
25	0.0200513
25.8333	0.0207771
26.6667	0.0215292
27.5	0.0223086
28.3333	0.0231161
29.1667	0.0239529
30	0.02482
30.8333	0.0257184
31.6667	0.0266494
32.5	0.0276141
33.3333	0.0286137
34.1667	0.0296495
35	0.0307227
35.8333	0.0318349
36.6667	0.0329872
37.5	0.0341813
38.3333	0.0354187
39.1667	0.0367008
40	0.0380293
40.8333	0.0394059
41.6667	0.0408324
42.5	0.0423105
43.3333	0.0438421
44.1667	0.0454291
45	0.0470736
45.8333	0.0487776
46.6667	0.0505433
47.5	0.0523729
48.3333	0.0542687
49.1667	0.0562332
50	0.0582688
50.8333	0.060378
51.6667	0.0625636
52.5	0.0648284
53.3333	0.0671751
54.1667	0.0696068
55	0.0721264
55.8333	0.0747373
56.6667	0.0774427
57.5	0.0802461
58.3333	0.0831509
59.1667	0.0861609
60	0.0892798
60.8333	0.0925116
61.6667	0.0958604
62.5	0.0993305
63.3333	0.102926
64.1667	0.106652
65	0.110513
65.8333	0.114513
66.6667	0.118658
67.5	0.122954
68.3333	0.127404
69.1667	0.132016
70	0.136795
70.8333	0.141747
71.6667	0.146878
72.5	0.152195
73.3333	0.157704
74.1667	0.163413
75	0.169328
75.8333	0.175458
76.6667	0.181809
77.5	0.18839
78.3333	0.19521
79.1667	0.202276
80	0.209598
80.8333	0.217186
81.6667	0.225047
82.5	0.233194
83.3333	0.241635
84.1667	0.250382
85	0.259446
85.8333	0.268837
86.6667	0.278569
87.5	0.288653
88.3333	0.299102
89.1667	0.309929
90	0.321148
90.8333	0.332773
91.6667	0.344819
92.5	0.357301
93.3333	0.370235
94.1667	0.383637
95	0.397525
95.8333	0.411914
96.6667	0.426825
97.5	0.442276
98.3333	0.458286
99.1667	0.474875
100	0.492065
100.833	0.509877
101.667	0.528334
102.5	0.547459
103.333	0.567277
104.167	0.587812
105	0.60909
105.833	0.631138
106.667	0.653985
107.5	0.677658
108.333	0.702188
109.167	0.727607
110	0.753945
110.833	0.781237
111.667	0.809517
112.5	0.838821
113.333	0.869185
114.167	0.900649
115	0.933251
115.833	0.967034
116.667	1.00204
117.5	1.03831
118.333	1.0759
119.167	1.11484
120	1.15294

[truncated: 26 more sheets: exp_conc_buty, sim_conc_buty, exp_conc_butyLac, sim_conc_butyLac, exp_growth_butyLac, sim_growth_butyLac, exp_growth_glyc, sim_growth_glyc, exp_conc_glyc, sim_conc_glyc, exp_conc_glycLac, sim_conc_glycLac, exp_growth_glycLac, sim_growth_glycLac, exp_conc_aceSucc, sim_conc_aceSucc, exp_growth_aceSucc, sim_growth_aceSucc, exp_conc_glycSucc, sim_conc_glycSucc …]
