# Supplementary material for: The genome-scale metabolic model for the purple non-sulfur bacterium Rhodopseudomonas palustris Bis A53 accurately predicts phenotypes under chemoheterotrophic, chemoautotrophic, photoheterotrophic, and photoautotrophic growth conditions
Source: PLoS Comput Biol. 2023 Aug 9;19(8):e1011371. doi: 10.1371/journal.pcbi.1011371 (PMC10441798; doi:10.1371/journal.pcbi.1011371)
Supplement: S4 Material — (XLSX) [file pcbi.1011371.s004.xlsx]

## Sheet: CarotenoidsRxns
Rxns	Rxn Name	Rxn Formula	rules
PHYTES	phytoene synthase	2.0 ggdp_c <=> ppi_c + prephytedp_c	(RPE_RS06645)
PHYTES2	Prephytoene diphosphate geranylgeranyl-diphosphategeranylgeranyltransferase	prephytedp_c => ppi_c + phytoe_c	(RPE_RS06645)
PHYTES2_1	Prephytoene diphosphate geranylgeranyl-diphosphategeranylgeranyltransferase	prephytedp_c => ppi_c + phyto_c	(RPE_RS06645)
PDS1_1	Phytoene dehydrogenase	nadp_c + phyto_c => h_c + nadph_c + phytfl_c	(RPE_RS06640)
PHYTEDH2	Phytoene dehydrogenase(2)	nadp_c + phytoe_c => h_c + nadph_c + phytof_c	(RPE_RS06640)
PHYTEDH1	Phytoene dehydrogenase	nad_c + phytoe_c => h_c + nadh_c + phytof_c	(RPE_RS06640)
PDS2_1	Phytofluene dehydrogenase	nadp_c + phytfl_c => h_c + nadph_c + zcarote_c	(RPE_RS06640)
PHYPQOX	15-cis-phytoene:plastoquinone oxidoreductase	2.0 pq_c + phyto_c => 2.0 pqh2_c + tczcaro_c	(RPE_RS06640)
PHYTFDH1	Phytofluene dehydrogenase	nad_c + phytof_c => h_c + nadh_c + zcarote_c	(RPE_RS06640)
PHYTFDH2	Phytofluene dehydrogenase(2)	nadp_c + phytof_c => h_c + nadph_c + zcarote_c	(RPE_RS06640)
ZISO	9,15,9-tricis-zeta-carotene cis-trans-isomerase	tczcaro_c => dczcaro_c	(RPE_RS06640)
ZCARDS	7,9,9-tricis-neurosporene:quinone oxidoreductase	2.0 pq_c + dczcaro_c => 2.0 pqh2_c + ttclyco_c	(RPE_RS06640)
PLYCOI	7,9,7,9-tetracis-lycopene cis-trans-isomerase	ttclyco_c => lycop_c	(RPE_RS06640)
ZCAROTDH1	Zeta-carotene desaturase	h_c + nadph_c + o2_c + zcarote_c => 2.0 h2o_c + nadp_c + neuspn_c	(RPE_RS06640)
ZCAROTDH2	Zeta-carotene desaturase(2)	h_c + nadph_c + o2_c + neuspn_c => 2.0 h2o_c + nadp_c + lycop_c	(RPE_RS06640)
LYCOPC	Lycopene cyclase	lycop_c <=> gcarote_c
HNPSYN	hydroxyneurosporene synthase	lycop_c + h2o_c <=> 1h12dhl_c	(RPE_RS06655)
HNPMT	hydroxyneurosporene-O-methyltransferase	1h12dhl_c + amet_c <=> 34dhardv_c + ahcys_c	(RPE_RS06680)
LCLY	lycopene hydro-lyase (1-hydroxy-1,2-dihydrolycopene-forming)	34dhardv_c + h2o_c <=> 34dhrdv_c	(RPE_RS06655)
HNPMT2	hydroxyneurosporene-O-methyltransferase 2	34dhrdv_c + amet_c <=> 34thsxt_c + ahcys_c	(RPE_RS06680)
H1CTDS	1-hydroxycarotenoid 3,4-desaturase	1h12dhl_c + nad_c + h_c <=> 34dhr_c + nadh_c	(RPE_RS06670)
DMPMT	demethylspheroidene O-methyltransferase	34dhr_c + amet_c <=> ardv_c + ahcys_c	(RPE_RS06680)
C12HR	carotenoid 1,2-hydratase	ardv_c + h2o_c <=> rdv_c	(RPE_RS06655)
HC34DS	1-hydroxycarotenoid 3,4-desaturase 2	rdv_c <=> hsxt_c	(RPE_RS06670)
DMPMT2	demethylspheroidene O-methyltransferase	hsxt_c + amet_c <=> sxt_c + ahcys_c	(RPE_RS06680)
PQBS1	Plastoquinone biosynthesis 1	3nphb_c => h2o_c + 2m6solbzq_c
PQBS2	Plastoquinone biosynthesis 2	amet_c + 2m6solbzq_c => ahcys_c + h_c + pq_c

## Sheet: CarotenoidsMets
Met ID	Met name	Met formula	Met charge
zcarote_c	Zeta-Carotene	C40H60	0
1h12dhl_c	1-Hydroxy-1,2-dihydrolycopene	C40H58O	0
34dhardv_c	3,4-Dihydroanhydrorhodovibrin	C41H60O	0
34dhrdv_c	3',4'-Dihydrorhodovibrin	C41H62O2	0
34thsxt_c	3,4,3',4'-Tetrahydrospirilloxanthin	C42H64O2	0
34dhr_c	3,4-Dehydrorhodopin	C40H56O	0
ardv_c	Anhydrorhodovibrin	C41H58O	0
rdv_c	Rhodovibrin	C41H60O2	0
hsxt_c	Hydroxyspirilloxanthin	C41H58O2	0
sxt_c	Spirilloxanthin	C42H60O2	0
phytfl_c	All-trans-Phytofluene	C40H62	0
phytof_c	All-trans-Phytofluene	C40H62	0
pq_c	Plastoquinone	C53H80O2	0
neuspn_c	Neurosporene	C40H58	0
2m6solbzq_c	2-Methyl-6-solanyl-1,4-benzoquinol	None	0

## Sheet: BacteriochlorophylRxns
Rxns	Rxn Name	Rxn Formula	rules
HMBS_1	Hydroxymethylbilane synthase	h2o_c + 4 ppbng_c => hmbil_c + 4 nh4_c	(RPE_RS06585)
MPML	Mg-protoporphyrin IX magnesium-lyase	atp_c + h2o_c + mg2_c + ppp9_c <=> adp_c + 3 h_c + pi_c + mppp9_c	(RPE_RS06590)
MPOMT	S-adenosyl-L-methionine magnesium-protoporphyrin-IX O-methyltransferase	amet_c + mppp9_c => ahcys_c + mppp9om_c	(RPE_RS06805)
MPOMC2	magnesium-protoporphyrin-IX 13-monomethyl ester,NADPH h2o oxidoreductase (hydroxylating)	h2o_c + nadp_c + mppp9om_c => h_c + nadph_c + hmppp9_c	(RPE_RS19675
MPOMC1	magnesium-protoporphyrin-IX 13-monomethyl ester,NADPH oxygen oxidoreductase (hydroxylating)	h_c + nadph_c + o2_c + mppp9om_c => h2o_c + nadp_c + hmppp9_c	(RPE_RS06835)
MPOMMM2	Magnesium-protoporphyrin-IX 13-monomethyl ester,NADPH	nadp_c + hmppp9_c => h_c + nadph_c + omppp9_c	(RPE_RS19675)
MPOMMM	Magnesium-protoporphyrin-IX 13-monomethyl ester,NADPH oxygen oxidoreductase (hydroxylating)	h_c + nadph_c + o2_c + hmppp9_c => 2 h2o_c + nadp_c + omppp9_c	(RPE_RS06835)
MPOMOR	Magnesium-protoporphyrin-IX 13-monomethyl ester NADPH oxygen oxidoreductase (hydroxylating)	h_c + nadph_c + o2_c + omppp9_c => 2 h2o_c + nadp_c + dvpchlld_c	(RPE_RS06835)
MPOMOR2_1	magnesium-protoporphyrin-IX 13-monomethyl ester,NADPH	h2o_c + nadp_c + omppp9_c => h_c + nadph_c + dvpchlld_c	(RPE_RS19675)
DVOCHR	Divinyl protochlorophyllide a 8-vinyl-reductase	h_c + nadph_c + dvpchlld_c => nadp_c + pchlld_c	(RPE_RS19680)
DVOCHR_1	Divinyl protochlorophyllide a 8-vinyl-reductase	h_c + nadph_c + dvpchlda_c <=> nadp_c + pchlld_c	(RPE_RS19680)
DPOR	Light independent protochlorophyllide oxidoreductase	2 atp_c + 2 h2o_c + 2 fdxrd_c + pchlld_c => 2 adp_c + 2 pi_c + 2 fdxox_c + chlld_c	(RPE_RS06785)
POR_1	Protochlorophyllide oxidoreductase	h_c + nadph_c + pchlld_c => nadp_c + chlld_c	(RPE_RS06730)
CPRDFE	chlorophyllide reductase iron protein (subunits x, y,z)	chlld_c + 2 fdxrd_c + atp_c + h2o_c + 2 h_c <=> 3vbcpa_c + 2 fdxox_c + adp_c + pi_c	(RPE_RS06690) and (RPE_RS06695) and (RPE_RS06700)
V2BCHYD	2-vinyl bacteriochlorophyllide hydratase	3vbcpa_c + h2o_c <=> 3hebcpd_c	(RPE_RS06780)
BCPADH	bacteriochlorophyllide a dehydrogenase	3hebcpd_c + nad_c <=> bcpda_c + nadh_c + h_c	(RPE_RS06685)
BCPISO	bacteriochlorophyllide isomerase	bcpda_c <=> bcpdb_c
GDPAGT	geranylgeranyl-diphosphate:bacteriochlorophyllide-a geranylgeranytransferase	ggdp_c + bcpda_c <=> ggbcpa_c + ppi_c	(RPE_RS06730)
GDPBGT	geranylgeranyl-diphosphate:bacteriochlorophyllide-b geranylgeranytransferase	bcpdb_c + ggdp_c <=> ggbcpb_c + ppi_c	(RPE_RS06730)
GDPAR	geranylgeranyl diphosphate/geranylgeranyl-bacteriochlorophyllide a reductase	bcpa_c + 3 nadp_c <=> ggbcpa_c + 3 nadph_c + 3 h_c	(RPE_RS06740)
GDPBR	geranylgeranyl diphosphate/geranylgeranyl-bacteriochlorophyllide b reductase	ggbcpb_c + 3 nadph_c + 3 h_c <=> bcpb_c + 3 nadp_c	(RPE_RS06740)

## Sheet: BacteriochlorophylMets
Met ID	Met name	Met formula	Met charge
3vbcpa_c	3-Vinylbacteriochlorophyllide a	C35H36MgN4O5	0
3hebcpd_c	3-Hydroxyethylbacteriochlorophyllide a	C35H38MgN4O6	0
bcpda_c	Bacteriochlorophyllide a	C35H36MgN4O6	0
bcpdb_c	Bacteriochlorophyllide b	C35H34MgN4O6	0
ggbcpa_c	Geranylgeranyl bacteriochlorophyllide a	C55H68MgN4O6	0
ggbcpb_c	Geranylgeranyl bacteriochlorophyllide b	C55H66MgN4O6	0
bcpa_c	Bacteriochlorophyll a	C55H74MgN4O6	0
bcpb_c	Bacteriochlorophyll b	C55H72MgN4O6	0
