# Supplementary material for: The genome-scale metabolic model for the purple non-sulfur bacterium Rhodopseudomonas palustris Bis A53 accurately predicts phenotypes under chemoheterotrophic, chemoautotrophic, photoheterotrophic, and photoautotrophic growth conditions
Source: PLoS Comput Biol. 2023 Aug 9;19(8):e1011371. doi: 10.1371/journal.pcbi.1011371 (PMC10441798; doi:10.1371/journal.pcbi.1011371)
Supplement: S5 Material — (XLSX) [file pcbi.1011371.s005.xlsx]

## Sheet: benzoate
reaction ID	reaction name	reaction formula
Bztex	Benzoate transport via diffusion (extracellular to periplasm)	bz_e <=> bz_p
BZt1pp	Benzoate transport in via proton symport (periplasm)	h_p + bz_p <=> h_c + bz_c

## Sheet: 4-hydroxybenzoate
reaction ID	reaction name	reaction formula
4HBZtex	4-Hydroxybenzoate transport (extracellular)	4hbz_e <=> 4hbz_p
UHBZ1t_pp	UHBZ1t LPAREN pp RPAREN	h_p + 4hbz_p <=> 4hbz_c + h_c

## Sheet: benzoylformate
reaction ID	reaction name	reaction formula
EX_bzf_e	benzoylformate exchange	bzf_e <=>
BZFtex	benzoylformate transport (extracellular)	bzf_e <=> bzf_p
BZFpp	benzoylformate transport cytosol	h_p + bzf_p <=> h_c + bzf_c
BZFDC	benzoylformate decarboxylase	bzf_c => bzal_c + co2_c
BZDH	Benzaldehyde dehydrogenase	h2o_c + nad_c + bzal_c => 2.0 h_c + nadh_c + bz_c

## Sheet: caffeate
reaction ID	reaction name	reaction formula	GPR associations
EX_34dhcinm_e	3,4-Dihydroxy-trans-cinnamate exchange	34dhcinm_e <=>
34DHCINMtex	DHCINM transport via diffusion extracellular to periplasm	34dhcinm_e <=> 34dhcinm_p
34DHCINMtpp	DHCINM transport via diffusion periplasm	34dhcinm_p <=> 34dhcinm_c
CAFFCOA	Feruloyl coenzyme A synthetase AMP forming	atp_c + coa_c + 34dhcinm_c => amp_c + ppi_c + caffcoa_c
CACOAHA	Enoyl CoA hydratasealdolase	h2o_c + caffcoa_c => accoa_c + 34dhbald_c
VNDH_3	Vanillin NAD oxidoreductase 34dhbald	h2o_c + nad_c + 34dhbald_c => 2.0 h_c + nadh_c + 34dhbz_c
PCADYOX2	Protocatechuate 4 5 dioxygenase	o2_c + 34dhbz_c => 42hmsad_c	(RPE_RS03755) and (RPE_RS03760)
4HMSADM	4-carboxy-2-hydroxymuconate semialdehyde isomerase	42hmsad_c <=> 2h2pdc_c
4CHSOX	4-carboxy-2-hydroxymuconate semialdehyde hemiacetal:NADP+ 2-oxidoreductase	2h2pdc_c + nadp_c <=> 2pdc_c + nadph_c + h_c	(RPE_RS03765)
2PDCLH	2-pyrone-4,6-dicarboxylate lactonohydrolase	2pdc_c + h2o_c <=> 4oma_c	(RPE_RS03750)
4OXATM	4-oxalomesaconate tautomerase	4oma_c <=> omaenol_c	(RPE_RS03730)
OMAHY	4 oxalmesaconate hydratase	h2o_c + omaenol_c => oca_c	(RPE_RS03735)
OCAALD	4 oxalcitromalate aldolase	oca_c => oaa_c + pyr_c + 2 h_c	(RPE_RS03740)

## Sheet: Ferulate
reaction ID	reaction name	reaction formula
EX_fer_e	Ferulate exchange	fer_e <=>
FERtex	Ferulate transport via diffusion extracellular to periplasm	fer_e <=> fer_p
FERtpp	Ferulate transport via diffusion periplasm	fer_p <=> fer_c
FERULCOAS	Feruloyl coenzyme A synthetase AMP forming	atp_c + coa_c + fer_c => amp_c + ppi_c + ferulcoa_c
FCOAHA	Enoyl coa hydratasealdolase	h2o_c + ferulcoa_c => accoa_c + vanln_c
VNDH	VanillinNAD oxidoreductase	h2o_c + nad_c + vanln_c => 2.0 h_c + nadh_c + vanlt_c
VNTDM	Vanillateoxygen oxidoreductase demethylating	h_c + nadh_c + o2_c + vanlt_c => fald_c + h2o_c + nad_c + 34dhbz_c

## Sheet: Cinnamate
reaction ID	reaction name	reaction formula	GPR associations
EX_cinnm_e	Trans-Cinnamate exchange	cinnm_e <=>
CINNMtex	Trans-Cinnamate transport via diffusion extracellular to periplasm	cinnm_e <=> cinnm_p
CINNMtpp	Trans-Cinnamate transport via diffusion periplasm	cinnm_p <=> cinnm_c
TCNMM	Trans-Cinnamate isomerase	cinnm_c <=> thcnm_c	(RPE_RS04580)
2EHP2NOX	(2E)-3-(3-hydroxyphenyl)prop-2-enoate,NADH:oxygen oxidoreductase (2-hydroxylating)	thcnm_c + o2_c + nadh_c + h_c => t23dxcm_c + h2o_c + nad_c
2EDPOX	(2E)-3-(2,3-dihydroxyphenyl)prop-2-enoate:oxygen 1,2-oxidoreductase (decyclizing)	t23dxcm_c + o2_c <=> 2h6kd_c
H6DH	2-hydroxy-6-oxonona-2,4-dienedioate hydrolase	2h6kd_c + h2o_c => op4en_c + fum_c
OP4ENH	2-oxopent-4-enoate hydratase	h2o_c + op4en_c => 4h2opntn_c
HOPNTAL	4-hydroxy-2-oxopentanoate aldolase	4h2opntn_c => acald_c + pyr_c

## Sheet: Vanillin
reaction ID	reaction name	reaction formula
EX_vanln_e	Vanillin exchange	vanln_e <=>
VANLNtex	Vanillin transport via diffusion extracellular to periplasm	vanln_e <=> vanln_p
VNLNpp	Vanillinproton symport transport	h_p + vanln_p <=> h_c + vanln_c

## Sheet: 3-Hydroxybenzoate
reaction ID	reaction name	reaction formula
EX_3hbz_e	3-Hydroxybenzoate exchange	3hbz_e <=>
3HBZtex	3-Hydroxybenzoate transport via diffusion extracellular to periplasm	3hbz_e <=> 3hbz_p
3HBZtpp	3-Hydroxybenzoate transport cytosol	3hbz_p <=> 3hbz_c
3HBZ4MO	3-hydroxybenzoate 4-monooxygenase	3hbz_c + nadph_c + h_c + o2_c => 34dhbz_c + nadp_c + h2o_c

## Sheet: 4-Hydroxybenzoylformate
reaction ID	reaction name	reaction formula
EX_4hbzf_e	4-Hydroxybenzoylformate exchange	4hbzf_e <=>
4HBZFtex	4-Hydroxybenzoylformate transport via diffusion extracellular to periplasm	4hbzf_e <=> 4hbzf_p
4HBZFtpp	4-Hydroxybenzoylformate transport cytosol	4hbzf_p <=> 4hbzf_c
4HBZFCL	4-Hydroxybenzoylformate carboxy-lyase	4hbzf_c <=> 4hbald_c + co2_c
VNDH_2	4-hydroxybenzaldehyde dehydrogenase	h2o_c + nad_c + 4hbald_c => 4hbz_c + 2.0 h_c + nadh_c

## Sheet: 4-Hydroxycinnamate
reaction ID	reaction name	reaction formula
EX_T4hcinnm_e	T4hcinnm exchange	T4hcinnm_e <=>
T4HCINNMtex	T4HCINNM transport via diffusion extracellular to periplasm	T4hcinnm_e <=> T4hcinnm_p
T4HCINNMtpp	T4HCINNM transport via diffusion periplasm	T4hcinnm_p <=> T4hcinnm_c
4CMCOAS	4-Coumarate:Coa Ligase (AMP-Forming)	atp_c + coa_c + T4hcinnm_c => amp_c + ppi_c + coucoa_c
COCOAHA	Enoyl CoA hydratasealdolase	h2o_c + coucoa_c => accoa_c + 4hbald_c

[truncated: 3 more sheets: DL-Mandelate, p-coumaroyl-CoA, mets to add]
