# Supplementary material for: The genome-scale metabolic model for the purple non-sulfur bacterium Rhodopseudomonas palustris Bis A53 accurately predicts phenotypes under chemoheterotrophic, chemoautotrophic, photoheterotrophic, and photoautotrophic growth conditions
Source: PLoS Comput Biol. 2023 Aug 9;19(8):e1011371. doi: 10.1371/journal.pcbi.1011371 (PMC10441798; doi:10.1371/journal.pcbi.1011371)
Supplement: S6 Material — (XLSX) [file pcbi.1011371.s006.xlsx]

## Sheet: Sheet1
Reactions	ID reactions	Reactions formula	original GPR rules	new GPR rules
ORNDC	Ornithine Decarboxylase	H+ + Ornithine -> CO2 CO2 + Putrescine	(SYNPCC7942_RS03585)	((RPE_RS15875) or (RPE_RS23995))
MSBENZMT	S-adenosyl-L-methionine:2-methyl-6-solanyl-1,4-benzoquinol C3 methyltransferase	2-Methyl-6-solanyl-1,4-benzoquinol + S-Adenosyl-L-methionine -> S-Adenosyl-L-homocysteine + H+ + Plastoquinol	(SYNPCC7942_RS02940)	(RPE_RS00810)
DESAT18a	Stearoyl ACP delta-9 desaturase	O2 O2 + H+ + Nicotinamide adenine dinucleotide phosphate - reduced + Octadecanoyl-ACP (n-C18:0ACP) <=> Cis-octadec-9-enoyl-[acyl-carrier protein] (9Z)-n-C18:1) + 2 H2O H2O + Nicotinamide adenine dinucleotide phosphate	(SYNPCC7942_RS12830)
PHYFXOR	Phycocyanobilin:ferredoxin oxidoreductase	4 H+ + Biliverdin cytosol + 4 Reduced ferredoxin -> (3Z)-Phycocyanobilin + 4 Oxidized ferredoxin	(SYNPCC7942_RS06075)	((RPE_RS06785) and (RPE_RS06790) and (RPE_RS06795) and (RPE_RS06800))
VPAMTr	Valine-pyruvate aminotransferase	L-Alanine + 3-Methyl-2-oxobutanoate -> Pyruvate + L-Valine	(SYNPCC7942_RS11425)	(RPE_RS14970)
GLYCL	Glycine Cleavage System	5,6,7,8-Tetrahydrofolate + Nicotinamide adenine dinucleotide + Glycine -> 5,10-Methylenetetrahydrofolate + CO2 CO2 + Nicotinamide adenine dinucleotide - reduced + Ammonium	(OLD_iJB785_SYNPCC7942_RS10380) and (RPE_RS07645) and (RPE_RS08020)	(RPE_RS08020) and (RPE_RS07645) and (RPE_RS08025)
GCATENEC	Gamma carotene bcyclase	Gamma-Carotene <=> Beta-Carotene	(SYNPCC7942_RS10395)
ORNTA	Ornithine transaminase	Ornithine + 2-Oxoglutarate <=> L-Glutamate + L-Glutamate 5-semialdehyde	(SYNPCC7942_RS13875)	(RPE_RS00745)
H4THDPR	4-hydroxy-tetrahydrodipicolinate reductase	H+ + (2S,4S)-4-Hydroxy-2,3,4,5-tetrahydrodipicolinate + Nicotinamide adenine dinucleotide phosphate - reduced -> H2O H2O + 2,3,4,5-Tetrahydrodipicolinate + Nicotinamide adenine dinucleotide phosphate	(SYNPCC7942_RS10535)	(RPE_RS01710)
GLNS	Glutamine synthetase	L-Glutamate + ATP C10H12N5O13P3 + Ammonium -> Phosphate + ADP C10H12N5O10P2 + H+ + L-Glutamine	(OLD_iJB785_SYNPCC7942_RS00860) or (RPE_RS12030) or (RPE_RS12030)	(RPE_RS12560)
SHKK	Shikimate kinase	ATP C10H12N5O13P3 + Shikimate -> ADP C10H12N5O10P2 + H+ + Shikimate 5-phosphate	(SYNPCC7942_RS04600)	(RPE_RS00720)
PGI	Glucose-6-phosphate isomerase	D-Glucose 6-phosphate <=> D-Fructose 6-phosphate	(SYNPCC7942_RS10225)	(RPE_RS18560)
PNTK	Pantothenate kinase	(R)-Pantothenate + ATP C10H12N5O13P3 -> D-4-Phosphopantothenate + ADP C10H12N5O10P2 + H+	(SYNPCC7942_RS09055)	(RPE_RS01825)
LEUabcpp	L-leucine transport via ABC system (periplasm)	H2O H2O + ATP C10H12N5O13P3 + L-Leucine -> L-Leucine + Phosphate + ADP C10H12N5O10P2 + H+	(RPE_RS02040) or (RPE_RS02970) or (RPE_RS05040) or (RPE_RS06950) or (RPE_RS08275) or (RPE_RS08400) or (RPE_RS08535) or (RPE_RS15230) or (RPE_RS16045) or (RPE_RS18675) or (RPE_RS18915) or (RPE_RS18985) or (RPE_RS19200) or (RPE_RS19250) or (RPE_RS21015) or (RPE_RS21105) or (RPE_RS21115) or (RPE_RS22950) and (OLD_iJB785_SYNPCC7942_RS09440) and (RPE_RS02040) or (RPE_RS02930) or (RPE_RS04925) or (RPE_…	(RPE_RS19250) or (RPE_RS23475) or (RPE_RS03690) or (RPE_RS04270) or (RPE_RS13695)
G5SD	Glutamate-5-semialdehyde dehydrogenase	H+ + L-Glutamate 5-phosphate + Nicotinamide adenine dinucleotide phosphate - reduced -> Phosphate + L-Glutamate 5-semialdehyde + Nicotinamide adenine dinucleotide phosphate	(OLD_iJB785_SYNPCC7942_RS11385) or (RPE_RS01290)	(RPE_RS01340)
NDH_1_1_um_copy1	NAD(P)H dehydrogenase (plastoquinone-8 & 4 protons)( Thylakoid)	5 H+ + Plastoquinone + 2 Reduced ferredoxin -> Plastoquinol + 2 Oxidized ferredoxin + 3 H+	(RPE_RS08625) or (RPE_RS12680) and (RPE_RS127202) and (OLD_iJB785_SYNPCC7942_RS06045) and (OLD_iJB785_SYNPCC7942_RS06880) and (OLD_iJB785_SYNPCC7942_RS06875) and (RPE_RS08610) or (RPE_RS12650) and (OLD_iJB785_SYNPCC7942_RS06870) and (OLD_iJB785_SYNPCC7942_RS06055) and (RPE_RS08600) or (RPE_RS12560) and (OLD_iJB785_Synpcc7942_0413) and (OLD_iJB785_SYNPCC7942_RS11345) and (OLD_iJB785_SYNPCC7942_RS1…	(RPE_RS10410) or (RPE_RS17780) or (RPE_RS17785) or (RPE_RS03550)
HSTPT	Histidinol-phosphate transaminase	L-Glutamate + 3-(Imidazol-4-yl)-2-oxopropyl phosphate <=> L-Histidinol phosphate + 2-Oxoglutarate	(SYNPCC7942_RS05285)	(RPE_RS21720)
IMPD	IMP dehydrogenase	H2O H2O + IMP C10H11N4O8P + Nicotinamide adenine dinucleotide -> Nicotinamide adenine dinucleotide - reduced + H+ + Xanthosine 5-phosphate	(SYNPCC7942_RS09260)	(RPE_RS16385)
LPOR	Light dependent protochlorophyllide oxidoreductase	H+ + Nicotinamide adenine dinucleotide phosphate - reduced + Excited protochlorophyllide -> Nicotinamide adenine dinucleotide phosphate + Chlorophyllide a	(SYNPCC7942_RS12690)	(RPE_RS11915)
CHRPL	Chorismate pyruvate lyase	Chorismate -> 4-Hydroxybenzoate + Pyruvate	(SYNPCC7942_RS00360)
RNDR1	Ribonucleoside-diphosphate reductase (ADP)	Reduced thioredoxin + ADP C10H12N5O10P2 -> Oxidized thioredoxin + H2O H2O + DADP C10H12N5O9P2	(SYNPCC7942_RS08150)	((RPE_RS12540) or (RPE_RS15925)) and (RPE_RS02305)
NNATr	Nicotinate-nucleotide adenylyltransferase	H+ + Nicotinate D-ribonucleotide + ATP C10H12N5O13P3 <=> Deamino-NAD+ + Diphosphate	(SYNPCC7942_RS00965) or (SYNPCC7942_RS00460)	(RPE_RS01345)
ADCL	4-aminobenzoate synthase	4-amino-4-deoxychorismate -> 4-Aminobenzoate + Pyruvate + H+	(SYNPCC7942_RS06760)
PSIum	Photosystem I	0.01 O2 O2 + 0.99 Oxidized ferredoxin + Plastocyanin(Cu+) + PSI reaction center P700, excited -> Plastocyanin(Cu2+) + 0.01 Superoxide anion + 0.99 Reduced ferredoxin + PSI reaction center P700	(SYNPCC7942_RS02010) and (SYNPCC7942_RS02560) and (SYNPCC7942_RS03310) and (SYNPCC7942_RS04655) and (SYNPCC7942_RS05115) and (SYNPCC7942_RS06385) and (SYNPCC7942_RS06400) and (SYNPCC7942_RS06695) and (SYNPCC7942_RS09650) and (SYNPCC7942_RS10365) and (SYNPCC7942_RS10390) and (SYNPCC7942_RS11755) and (SYNPCC7942_RS11895) and (SYNPCC7942_RS11900) and (SYNPCC7942_RS12725)	((RPE_RS24995) and (RPE_RS06705) and (RPE_RS06710) and (RPE_RS06715) and (RPE_RS06720) and (RPE_RS06815) and (RPE_RS06820))
Cobalt2abcppI	Cobalt II transport via ABC system periplasm I	H2O H2O + ATP C10H12N5O13P3 + Co2+ -> Phosphate + ADP C10H12N5O10P2 + H+ + Co2+	(SYNPCC7942_RS11800) and (SYNPCC7942_RS02810) and (SYNPCC7942_RS08350)	((RPE_RS01025) or (RPE_RS11195) or (RPE_RS21745) or (RPE_RS22515))
THRS	Threonine synthase	O-Phospho-L-homoserine + H2O H2O -> Phosphate + L-Threonine	(SYNPCC7942_RS13200) or (SYNPCC7942_RS08945)	(RPE_RS23775)
NAMNPP	Nicotinic acid mononucleotide pyrophosphorylase	Nicotinate + H2O H2O + ATP C10H12N5O13P3 + 5-Phospho-alpha-D-ribose 1-diphosphate <=> Phosphate + ADP C10H12N5O10P2 + Diphosphate + Nicotinate D-ribonucleotide	(SYNPCC7942_RS01040)	(RPE_RS14490)
PERD	Erythronate 4-phosphate (4per) dehydrogenase	4-Phospho-D-erythronate + Nicotinamide adenine dinucleotide -> Nicotinamide adenine dinucleotide - reduced + H+ + 2-Oxo-3-hydroxy-4-phosphobutanoate	(SYNPCC7942_RS08140)	(RPE_RS00225) or (RPE_RS03015) or (RPE_RS04425) or (RPE_RS08905) or (RPE_RS11005) or (RPE_RS11345) or (RPE_RS11390) or (RPE_RS16125) or (RPE_RS16745) or (RPE_RS18055) or (RPE_RS18260) or (RPE_RS18465) or (RPE_RS18470) or (RPE_RS22245) or (RPE_RS22640) or (RPE_RS22950) or (RPE_RS23460)
ZNabcpp	Zinc (Zn+2) transport via ABC system (periplasm)	H2O H2O + ATP C10H12N5O13P3 + Zinc <=> Phosphate + ADP C10H12N5O10P2 + H+ + Zinc	(RPE_RS23940) and (RPE_RS14260) or (RPE_RS23920) and (OLD_iJB785_SYNPCC7942_RS06740) or (RPE_RS14195) and (RPE_RS02620) or (RPE_RS14260) or (RPE_RS15670) and (RPE_RS14265) or (RPE_RS23940)	((RPE_RS12885) or (RPE_RS19660))
GLYDHDA	Gylcine dehydrogenase (deamidating)	H2O H2O + Nicotinamide adenine dinucleotide + Glycine <=> Nicotinamide adenine dinucleotide - reduced + H+ + Glyoxylate + Ammonium	(SYNPCC7942_RS08875)	((RPE_RS08020) and (RPE_RS08025) and (RPE_RS08030))
SUCBZL	O-succinylbenzoate-CoA ligase	Coenzyme A + ATP C10H12N5O13P3 + O-Succinylbenzoate -> AMP C10H12N5O7P + Diphosphate + O-Succinylbenzoyl-CoA	(SYNPCC7942_RS05245)	(RPE_RS02975) or (RPE_RS04085) or (RPE_RS11235) or (RPE_RS11790)
ADPT	Adenine phosphoribosyltransferase	Adenine + 5-Phospho-alpha-D-ribose 1-diphosphate <=> AMP C10H12N5O7P + Diphosphate	(Synpcc7942_2010)
RNDR3	Ribonucleoside-diphosphate reductase (CDP)	Reduced thioredoxin + CDP C9H12N3O11P2 -> Oxidized thioredoxin + H2O H2O + DCDP C9H12N3O10P2	(SYNPCC7942_RS08150)	((RPE_RS12540) or (RPE_RS15925)) and (RPE_RS02305)
DHNANT	1,4-dihydroxy-2-napthoyl phytyltransferase	1,4-Dihydroxy-2-naphthoate + Phytyl diphosphate + Nicotinamide adenine dinucleotide phosphate -> CO2 CO2 + Diphosphate + Nicotinamide adenine dinucleotide phosphate - reduced + Demethylphylloquinone	(SYNPCC7942_RS06825) and (SYNPCC7942_RS12715)
HOXGfx	Heme oxygenase 1 (ferredoxin utilizing)	3 O2 O2 + 8 H+ + Protoheme C34H30FeN4O4 + 6 Reduced ferredoxin -> Fe2+ mitochondria + 3 H2O H2O + 6 Oxidized ferredoxin + Biliverdin cytosol + Carbon monoxide	(SYNPCC7942_RS09420)	(RPE_RS06740)
TMPPP_1	Thiamine-phosphate diphoshorylase	2-Methyl-4-amino-5-hydroxymethylpyrimidine diphosphate + 2 H+ + 4-Methyl-5-[2-(phosphonooxy)ethyl]-1,3-thiazole-2-carboxylate -> CO2 CO2 + Thiamin monophosphate + Diphosphate	(SYNPCC7942_RS05355)	(RPE_RS10380)
ACONT	Aconitate hydratase	Citrate <=> Isocitrate	(SYNPCC7942_RS04605)	((RPE_RS01665) and (RPE_RS01700))
GLYOX	Hydroxyacylglutathione hydrolase	H2O H2O + (R)-S-Lactoylglutathione -> D-Lactate + H+ + Reduced glutathione	(OLD_iJB785_SYNPCC7942_RS04820) or (RPE_RS00795)	(RPE_RS00825)
SQD1	UDP-6-sulfo-6-deoxyglucose sulfohydrolase	H+ + Sulfite + UDPglucose -> UDP-6-sulfoquinovose + H2O H2O	(SYNPCC7942_RS02850)
R05219	Precorrin 5 <=> Precorrin 6X	H2O H2O + S-Adenosyl-L-methionine + Precorrin 5 -> S-Adenosyl-L-homocysteine + Precorrin 6A + H+ + Acetate	(SYNPCC7942_RS00880)	(RPE_RS11190)
PPND	Prephenate dehydrogenase	Nicotinamide adenine dinucleotide + Prephenate -> CO2 CO2 + Nicotinamide adenine dinucleotide - reduced + 3-(4-Hydroxyphenyl)pyruvate	(SYNPCC7942_RS03360)	(RPE_RS21725)
IPDPS_syn	1-hydroxy-2-methyl-2-(E)-butenyl 4-diphosphate reductase (ipdp)	H+ + 1-hydroxy-2-methyl-2-(E)-butenyl 4-diphosphate + Nicotinamide adenine dinucleotide phosphate - reduced -> H2O H2O + Isopentenyl diphosphate + Nicotinamide adenine dinucleotide phosphate	(SYNPCC7942_RS00345)	(RPE_RS09145) or (RPE_RS20640)
ADOCBLS	Adenosylcobalamin 5-phosphate synthase	Adenosine-GDP-cobinamide + N1-(alpha-D-ribosyl)-5,6-dimethylbenzimidazole -> GMP C10H12N5O8P + H+ + Adenosylcobalamin	(SYNPCC7942_RS02165)	(RPE_RS19240)
GLYCK	Glycerate kinase	(R)-Glycerate + ATP C10H12N5O13P3 -> ADP C10H12N5O10P2 + H+ + 3-Phospho-D-glycerate	(SYNPCC7942_RS05090)	(RPE_RS18620)
DMBZIDS2	5,6-dimethylbenzimidazole synthase	O2 O2 + Nicotinamide adenine dinucleotide - reduced + H+ + Reduced FMN -> H2O H2O + Dialurate + Nicotinamide adenine dinucleotide + D-Erythrose 4-phosphate + 5,6-Dimethylbenzimidazole	(SYNPCC7942_RS10105) or (SYNPCC7942_RS08420)	(RPE_RS11200)
PSP_L	Phosphoserine phosphatase (L-serine)	O-Phospho-L-serine + H2O H2O -> Phosphate + L-Serine	(SYNPCC7942_RS02390)	(RPE_RS10960)
SERAT	Serine O-acetyltransferase	L-Serine + Acetyl-CoA -> Coenzyme A + O-Acetyl-L-serine	(RPE_RS11390) or (RPE_RS15955) or (OLD_iJB785_SYNPCC7942_RS13375)	(RPE_RS15960)
ACBIPGT	Adenosyl cobinamide phosphate guanyltransferase	GTP C10H12N5O14P3 + Adenosyl cobinamide phosphate + H+ -> Adenosine-GDP-cobinamide + Diphosphate	(SYNPCC7942_RS13795)	(RPE_RS11210)
SEPHCHCS	2-succinyl-5-enolpyruvyl-6-hydroxy-3-cyclohexene-1-carboxylate synthase	H+ + Isochorismate + 2-Oxoglutarate -> 2-succinyl-5-enolpyruvyl-6-hydroxy-3-cyclohexene-1-carboxylate + CO2 CO2	(SYNPCC7942_RS07280)
GLUTRR	Glutamyl-tRNA reductase	H+ + Nicotinamide adenine dinucleotide phosphate - reduced + L-Glutamyl-tRNA(Glu) -> TRNA (Glu) + L-Glutamate 1-semialdehyde + Nicotinamide adenine dinucleotide phosphate	(SYNPCC7942_RS02470)	(RPE_RS01340)
GALUi	UTP-glucose-1-phosphate uridylyltransferase (irreversible)	D-Glucose 1-phosphate + UTP C9H11N2O15P3 + H+ <=> Diphosphate + UDPglucose	(SYNPCC7942_RS09980)	(RPE_RS03435)
ICHORS	Isochorismate synthase	Chorismate <=> Isochorismate	(SYNPCC7942_RS11110)	(RPE_RS22925)
BIOMASS_DNA	Biomass: DNA	0.7237 DTTP C10H13N2O14P3 + 0.89986 DCTP C9H12N3O13P3 + 0.89986 DGTP C10H12N5O13P3 + 0.7237 DATP C10H12N5O12P3 -> DNA component of biomass + 3.2471 Diphosphate	(RPE_RS24050) and (RPE_RS12770) and (RPE_RS12770) and (OLD_iJN678_ycf6) and (OLD_iJB785_SYNPCC7942_RS02065) and (OLD_iJB785_SYNPCC7942_RS00475) and (RPE_RS24020)
PRE3BS	Precorrin-3B synthase	O2 O2 + Nicotinamide adenine dinucleotide - reduced + H+ + Precorrin 3 A -> H2O H2O + Precorrin 3B + Nicotinamide adenine dinucleotide	(SYNPCC7942_RS09290)	(RPE_RS11180)
LTHRK	L threonine kinase	L-Threonine + ATP C10H12N5O13P3 -> ADP C10H12N5O10P2 + H+ + L-Threonine O-3-phosphate	(SYNPCC7942_RS06495) or (SYNPCC7942_RS03055) or (SYNPCC7942_RS04020) or (SYNPCC7942_RS05685) or (SYNPCC7942_RS05695)	(RPE_RS19595)
PGMT	Phosphoglucomutase	D-Glucose 1-phosphate <=> D-Glucose 6-phosphate	(SYNPCC7942_RS00540)	(RPE_RS21375)
LPADSS2	Lipid A disaccaride synthase (Synechococcus elongatus 7942)	2,3-Bis(3-hydroxyhexadecanoyl)-beta-D-glucosaminyl 1-phosphate + UDP-2,3-bis(3-hydroxyhexadecanoyl)glucosamine -> UDP C9H11N2O12P2 + H+ + Lipid A Disaccharide (cyanobacterial)	(SYNPCC7942_RS04735)	(RPE_RS12870)
HPYRRy	Hydroxypyruvate reductase (NADPH)	H+ + Nicotinamide adenine dinucleotide phosphate - reduced + Hydroxypyruvate -> (R)-Glycerate + Nicotinamide adenine dinucleotide phosphate	(SYNPCC7942_RS09390)	(RPE_RS01230)
ADMDC	Adenosylmethionine decarboxylase	H+ + S-Adenosyl-L-methionine -> S-Adenosylmethioninamine + CO2 CO2	(SYNPCC7942_RS10295) or (SYNPCC7942_RS11400)
PPPGO2_1	Protoporphyrinogen oxidase (aerobic)	3 O2 O2 + Protoporphyrinogen IX -> Protoporphyrin + 3 Hydrogen peroxide	(SYNPCC7942_RS04290)	(RPE_RS01895)
ASP1DC	Aspartate 1-decarboxylase	L-Aspartate + H+ -> Beta-Alanine + CO2 CO2	(SYNPCC7942_RS11710)
CYSS_2	Cysteine synthase	Hydrogen sulfide + O-Acetyl-L-serine -> Acetate + L-Cysteine	(RPE_RS13710) or (RPE_RS13915) or (RPE_RS18115) or (OLD_iJB785_SYNPCC7942_RS13425) or (OLD_iJB785_SYNPCC7942_RS13380) or (RPE_RS13710) or (RPE_RS13915) or (RPE_RS18115)	(RPE_RS18150)
PDX5POi	Pyridoxine 5-phosphate oxidase	O2 O2 + Pyridoxine 5-phosphate <=> Pyridoxal 5-phosphate + Hydrogen peroxide	(SYNPCC7942_RS00200)	(RPE_RS22950)
NNDMBRT	Nicotinate-nucleotide dimethylbenzimidazole phosphoribosyltransferase	Nicotinate D-ribonucleotide + 5,6-Dimethylbenzimidazole -> Nicotinate + H+ + N1-(5-Phospho-alpha-D-ribosyl)-5,6-dimethylbenzimidazole	(SYNPCC7942_RS11515)	(RPE_RS19225)
SUCBZS	O-succinylbenzoate-CoA synthase	2-Succinyl-6-hydroxy-2,4-cyclohexadiene-1-carboxylate -> H2O H2O + O-Succinylbenzoate	(SYNPCC7942_RS05155)	(RPE_RS06780)
PPNDH	Prephenate dehydratase	H+ + Prephenate -> Phenylpyruvate + CO2 CO2 + H2O H2O	(SYNPCC7942_RS04440)	((RPE_RS18810) or (RPE_RS18825) or (RPE_RS18830) or (RPE_RS18835) or (RPE_RS18840))
SADT	Sulfate adenylyltransferase	Sulfate + H+ + ATP C10H12N5O13P3 -> Adenosine 5-phosphosulfate + Diphosphate	(SYNPCC7942_RS01500)	((RPE_RS01670) and (RPE_RS01675)) or ((RPE_RS08855) and (RPE_RS08860))
DPCOAK	Dephospho-CoA kinase	Dephospho-CoA + ATP C10H12N5O13P3 -> Coenzyme A + ADP C10H12N5O10P2 + H+	(SYNPCC7942_RS01385)	(RPE_RS01895)
HSK	Homoserine kinase	ATP C10H12N5O13P3 + L-Homoserine -> ADP C10H12N5O10P2 + O-Phospho-L-homoserine + H+	(SYNPCC7942_RS07340)	(RPE_RS20635)
BCAROHX2	Beta-carotene hydroxylase	O2 O2 + Beta-Cryptoxanthin + H+ + Nicotinamide adenine dinucleotide phosphate - reduced -> Zeaxanthin + H2O H2O + Nicotinamide adenine dinucleotide phosphate	(SYNPCC7942_RS12230)	(RPE_RS10675)
HPPK	2-amino-4-hydroxy-6-hydroxymethyldihydropteridine diphosphokinase	2 Amino 4 hydroxy 6 hydroxymethyl 7 8 dihydropteridine C7H9N5O2 + ATP C10H12N5O13P3 <=> H+ + AMP C10H12N5O7P + 2 Amino 4 hydroxy 6 hydroxymethyl 7 8 dihydropteridine diphosphate C7H8N5O8P2	(SYNPCC7942_RS11525)	(RPE_RS09245)
PMANM	Phosphomannomutase	D-Mannose 1-phosphate <=> D-Mannose 6-phosphate	(SYNPCC7942_RS06475)	(RPE_RS21375)
ACCOAC	Acetyl-CoA carboxylase	Bicarbonate + ATP C10H12N5O13P3 + Acetyl-CoA -> Phosphate + Malonyl CoA C24H33N7O19P3S + ADP C10H12N5O10P2 + H+	(RPE_RS03055) or (RPE_RS06160) or (RPE_RS11235) or (RPE_RS14495) or (RPE_RS15000) or (RPE_RS17225) and (RPE_RS00550) and (RPE_RS02285) and (OLD_iJB785_SYNPCC7942_RS13030)	(RPE_RS02290) and (RPE_RS00705)
CYOOum	Cytochrome aa3 oxidase (plastocyanin utilizing, H+/e-: 0.9)	O2 O2 + 7.6 H+ + 4 Plastocyanin(Cu+) -> 4 Plastocyanin(Cu2+) + 2 H2O H2O + 3.6 H+	(OLD_iJB785_SYNPCC7942_RS13255) and (RPE_RS19310) or (RPE_RS23695) and (OLD_iJB785_SYNPCC7942_RS13265)	((RPE_RS19310) and (RPE_RS19335)) or ((RPE_RS23695) and (RPE_RS23745))
PRUK	Phosphoribulokinase	D-Ribulose 5-phosphate + ATP C10H12N5O13P3 -> ADP C10H12N5O10P2 + H+ + D-Ribulose 1,5-bisphosphate	(SYNPCC7942_RS04985)	(RPE_RS13455)
DMTPHT	Demethylphylloquinone methyltransferase	S-Adenosyl-L-methionine + Demethylphylloquinone -> S-Adenosyl-L-homocysteine + Phylloquinone + H+	(SYNPCC7942_RS05560)	(RPE_RS02345)
SPMDabcpp	Spermidine transport via ABC system (periplasm)	H2O H2O + ATP C10H12N5O13P3 + Spermidine -> Phosphate + ADP C10H12N5O10P2 + Spermidine + H+	(SYNPCC7942_RS11500)
PAPSR	Phosphoadenylyl-sulfate reductase (thioredoxin)	3-Phosphoadenylyl sulfate + Reduced thioredoxin -> Oxidized thioredoxin + 2 H+ + Sulfite + Adenosine 3,5-bisphosphate	(SYNPCC7942_RS12700)	(RPE_RS08885)
NAD_H2	NAD-linked hydrogenase	Nicotinamide adenine dinucleotide - reduced + H+ <=> Hydrogen + Nicotinamide adenine dinucleotide	(RPE_RS06175) and (OLD_iJB785_SYNPCC7942_RS12975) and (OLD_iJB785_SYNPCC7942_RS12980) and (OLD_iJB785_SYNPCC7942_RS12985) and (OLD_iJB785_SYNPCC7942_RS12990) and (RPE_RS19285) or (RPE_RS23175) and (OLD_iJB785_SYNPCC7942_RS01415) and (RPE_RS08615) or (RPE_RS12665) or (RPE_RS23225) and (OLD_iJB785_SYNPCC7942_RS07025)	((RPE_RS23175) and (RPE_RS08615)) or (RPE_RS12665)
CYRDAAT	Cob(I)yrinic acid a,c-diamide adenosyltransferase	H+ + Cob(I)yrinate a,c diamide + ATP C10H12N5O13P3 -> Inorganic triphosphate + Adenosyl cobyrinate diamide	(RPE_RS11220) or (OLD_iJB785_SYNPCC7942_RS05500) or (OLD_iJB785_SYNPCC7942_RS07095)	(RPE_RS11220) or (RPE_RS11220)
PMDPHT	Pyrimidine phosphatase	5-Amino-6-(5-phosphoribitylamino)uracil + H2O H2O <=> Phosphate + 4-(1-D-Ribitylamino)-5-aminouracil	(SYNPCC7942_RS05140)	(RPE_RS22735)
LYCOPC	Lycopene cyclase	Lycopene <=> Gamma-Carotene	(SYNPCC7942_RS10395)
GLCBRAN3	Glycogen branching enzyme	ADPglucose C16H23N5O15P2 + 1,4-alpha-D-glucan -> ADP C10H12N5O10P2 + H+ + Glycogen C6H10O5	(RPE_RS18575) or (OLD_iJB785_SYNPCC7942_RS09580)	(RPE_RS06400) or (RPE_RS18575)
RBFSa	Riboflavin synthase	3,4-dihydroxy-2-butanone 4-phosphate + 4-(1-D-Ribitylamino)-5-aminouracil -> Phosphate + 2 H2O H2O + 6,7-Dimethyl-8-(1-D-ribityl)lumazine	(SYNPCC7942_RS11120)	(RPE_RS14130)
IPPMIb	2-isopropylmalate hydratase	H2O H2O + 2-Isopropylmaleate <=> 3-Carboxy-3-hydroxy-4-methylpentanoate	(RPE_RS01610) and (OLD_iJB785_SYNPCC7942_RS12945)	(RPE_RS01610) and (RPE_RS01670)
RBFSb_1	Riboflavin synthase	2 6,7-Dimethyl-8-(1-D-ribityl)lumazine -> H+ + Riboflavin C17H20N4O6 + 4-(1-D-Ribitylamino)-5-aminouracil	(SYNPCC7942_RS08210)	(RPE_RS14120)
DDPA	3-deoxy-D-arabino-heptulosonate 7-phosphate synthetase	Phosphoenolpyruvate + H2O H2O + D-Erythrose 4-phosphate -> Phosphate + 2-Dehydro-3-deoxy-D-arabino-heptonate 7-phosphate	(SYNPCC7942_RS12590)	(RPE_RS09995)
MNabc_1	Manganese Mn2 transport via ABC system periplasm	H2O H2O + ATP C10H12N5O13P3 + Manganese -> Phosphate + ADP C10H12N5O10P2 + H+ + Manganese	(RPE_RS23940) and (RPE_RS14260) or (RPE_RS23920) and (OLD_iJB785_SYNPCC7942_RS06740) or (RPE_RS14195) and (RPE_RS02620) or (RPE_RS14260) or (RPE_RS15670) and (RPE_RS14265) or (RPE_RS23940)	((RPE_RS14255) or (RPE_RS14260) or (RPE_RS14265) or (RPE_RS14270) or (RPE_RS15145) or (RPE_RS01125))
ASNS1	Asparagine synthase (glutamine-hydrolysing)	L-Aspartate + H2O H2O + L-Glutamine + ATP C10H12N5O13P3 -> H+ + AMP C10H12N5O7P + L-Glutamate + Diphosphate + L-Asparagine	(RPE_RS16785) and (RPE_RS09030) or (RPE_RS16815) and (OLD_iJB785_SYNPCC7942_RS11805) and (RPE_RS16425)	(RPE_RS02905)
CDPMEK	4-(cytidine 5-diphospho)-2-C-methyl-D-erythritol kinase	4-(cytidine 5-diphospho)-2-C-methyl-D-erythritol + ATP C10H12N5O13P3 -> 2-phospho-4-(cytidine 5-diphospho)-2-C-methyl-D-erythritol + ADP C10H12N5O10P2 + H+	(SYNPCC7942_RS01565)	(RPE_RS22075)
CITCIa	Citramalate dehydratase	Citramalate <=> Citraconate + H2O H2O	(RPE_RS01610) and (OLD_iJB785_SYNPCC7942_RS12945)	(RPE_RS01610) and (RPE_RS01670)
H2CO3_NAt_syn	Bicarbonate transport (Na/HCO3 cotransport periplasme)	Bicarbonate + Sodium <=> Sodium + Bicarbonate	(SYNPCC7942_RS07535)	(RPE_RS16060)
CITCIb	3-methylmalate hydratase	Citraconate + H2O H2O <=> D-erythro-3-Methylmalate	(RPE_RS01610) and (OLD_iJB785_SYNPCC7942_RS12945)	(RPE_RS01610) and (RPE_RS01670)
HSERTA	Homoserine O trans acetylase	Acetyl-CoA + L-Homoserine -> O Acetyl L homoserine C6H11NO4 + Coenzyme A	(SYNPCC7942_RS08655) or (SYNPCC7942_RS01760)	(RPE_RS21710)
MTHFR3_1	5, 10 methylenetetrahydrofolate reductase NADPH	5,10-Methylenetetrahydrofolate + H+ + Nicotinamide adenine dinucleotide phosphate - reduced -> Nicotinamide adenine dinucleotide phosphate + 5-Methyltetrahydrofolate	(SYNPCC7942_RS06620)	(RPE_RS18865)
LDAPAT	LL-diaminopimelate aminotransferase	LL-2,6-Diaminoheptanedioate + 2-Oxoglutarate <=> H2O H2O + H+ + 2,3,4,5-Tetrahydrodipicolinate + L-Glutamate	(SYNPCC7942_RS04385)	(RPE_RS02000)
HCO3E_1_cx	Carbonic anhydrase	H+ + Bicarbonate <=> H2O H2O + CO2 CO2	(SYNPCC7942_RS07110) and (SYNPCC7942_RS07365)	(RPE_RS11630) and (RPE_RS01710) and (RPE_RS03590)
ACODA	Acetylornithine deacetylase	H2O H2O + N2-Acetyl-L-ornithine <=> Acetate + Ornithine	(RPE_RS09160) or (OLD_iJB785_Synpcc7942_1971)	(RPE_RS09160)
PGM	Phosphoglycerate mutase	D-Glycerate 2-phosphate <=> 3-Phospho-D-glycerate	(SYNPCC7942_RS02320) or (SYNPCC7942_RS10460)	(RPE_RS22930) or (RPE_RS01715)
AMPTASECG	Alanyl aminopeptidase (cys-gly)	Cys Gly C5H10N2O3S + H2O H2O -> L-Cysteine + Glycine	(OLD_iJB785_SYNPCC7942_RS05815) or (RPE_RS16485) or (RPE_RS18720)	(RPE_RS16510)
SHCHCS3	2-succinyl-6-hydroxy-2,4-cyclohexadiene 1-carboxylate synthase	2-succinyl-5-enolpyruvyl-6-hydroxy-3-cyclohexene-1-carboxylate -> Pyruvate + 2-Succinyl-6-hydroxy-2,4-cyclohexadiene-1-carboxylate	(SYNPCC7942_RS03625) or (SYNPCC7942_RS12755)	(RPE_RS22410) or (RPE_RS22420)
ATPPRT	ATP phosphoribosyltransferase	ATP C10H12N5O13P3 + 5-Phospho-alpha-D-ribose 1-diphosphate -> Diphosphate + 1-(5-Phosphoribosyl)-ATP	(SYNPCC7942_RS04045) and (SYNPCC7942_RS04195)	(RPE_RS04385)
NDH_1_4_um_copy1	NAD(P)H dehydrogenase, carbon dioxide coupled (plastoquinone-8 & 4 protons)( Thylakoid)	CO2 CO2 + H2O H2O + 4 H+ + Plastoquinone + 2 Reduced ferredoxin -> Plastoquinol + Bicarbonate + 2 Oxidized ferredoxin + 3 H+	(RPE_RS08625) or (RPE_RS12680) and (RPE_RS127202) and (OLD_iJB785_SYNPCC7942_RS06045) and (OLD_iJB785_SYNPCC7942_RS06880) and (OLD_iJB785_SYNPCC7942_RS06875) and (RPE_RS08610) or (RPE_RS12650) and (OLD_iJB785_SYNPCC7942_RS06870) and (OLD_iJB785_SYNPCC7942_RS06055) and (RPE_RS08600) or (RPE_RS12560) and (OLD_iJB785_Synpcc7942_0413) and (OLD_iJB785_SYNPCC7942_RS11345) and (OLD_iJB785_SYNPCC7942_RS1…	(RPE_RS08630) or ((RPE_RS12690) and (RPE_RS08660)) or ((RPE_RS127202) and (RPE_RS12560) and (RPE_RS12705) and (RPE_RS12700) and (RPE_RS08610)) or ((RPE_RS12655) and (RPE_RS08635)) or ((RPE_RS12695) and (RPE_RS08610) and (RPE_RS04810))
MG2tex	Magnesium (Mg+2) transport via diffusion (extracellular to periplasm)	Magnesium <=> Magnesium	(SYNPCC7942_RS06990)	(RPE_RS21745) or (RPE_RS22515) or (RPE_RS01025)
PTRCabcpp	Putrescine transport via ABC system (periplasm)	H2O H2O + ATP C10H12N5O13P3 + Putrescine -> Phosphate + Putrescine + ADP C10H12N5O10P2 + H+	(SYNPCC7942_RS11500)	((RPE_RS10110) or (RPE_RS20395) or (RPE_RS20400) or (RPE_RS20405))
IPDDI	Isopentenyl-diphosphate D-isomerase	Isopentenyl diphosphate <=> Dimethylallyl diphosphate	(SYNPCC7942_RS09735)
RBPCcx	Ribulose-bisphosphate carboxylase	0.99 H2O H2O + D-Ribulose 1,5-bisphosphate + 0.99 CO2 CO2 + 0.01 O2 O2 -> 0.01 2-Phosphoglycolate + 2 H+ + 1.99 3-Phospho-D-glycerate	(RPE_RS06845) or (RPE_RS13465) and (OLD_iJB785_SYNPCC7942_RS07300) and (OLD_iJB785_SYNPCC7942_RS07280) and (OLD_iJB785_SYNPCC7942_RS07270) and (OLD_iJB785_SYNPCC7942_RS07275) and (OLD_iJB785_SYNPCC7942_RS01450) and (OLD_iJB785_SYNPCC7942_RS01445) and (OLD_iJB785_SYNPCC7942_RS07285) and (OLD_iJB785_SYNPCC7942_RS07290)	(RPE_RS06855) and (RPE_RS06860) or (RPE_RS13470)
GTHRDH_syn	Glutathione hydralase (periplasmic)	H2O H2O + Reduced glutathione -> Cys Gly C5H10N2O3S + L-Glutamate	(RPE_RS00055) or (OLD_iJB785_SYNPCC7942_RS13430)	(RPE_RS06890)
PRAIi	Phosphoribosylanthranilate isomerase (irreversible)	N-(5-Phospho-D-ribosyl)anthranilate -> 1-(2-Carboxyphenylamino)-1-deoxy-D-ribulose 5-phosphate	(SYNPCC7942_RS02075)	(RPE_RS02275)
CYNTtabcpp	Cyanate transport	H2O H2O + ATP C10H12N5O13P3 + Cyanate -> Phosphate + ADP C10H12N5O10P2 + H+ + Cyanate	(RPE_RS00520) or (RPE_RS01505) or (RPE_RS02155) or (RPE_RS02580) or (RPE_RS05810) or (RPE_RS06370) or (RPE_RS08900) or (RPE_RS11005) or (RPE_RS13705) or (RPE_RS15865) or (RPE_RS15985) or (RPE_RS16590) or (RPE_RS18150) or (RPE_RS19255) or (RPE_RS19425) or (RPE_RS19705) or (RPE_RS20360) or (RPE_RS23160) and (RPE_RS06385) or (RPE_RS23165) and (OLD_iJB785_Synpcc7942_2107)	(RPE_RS23165) or (RPE_RS23170) or (RPE_RS23175)
PRFGS	Phosphoribosylformylglycinamidine synthase	H2O H2O + L-Glutamine + ATP C10H12N5O13P3 + N2-Formyl-N1-(5-phospho-D-ribosyl)glycinamide -> Phosphate + ADP C10H12N5O10P2 + H+ + 2-(Formamido)-N1-(5-phospho-D-ribosyl)acetamidine + L-Glutamate	(RPE_RS08105) and (OLD_iJB785_SYNPCC7942_RS04230) and (RPE_RS08090)	(RPE_RS08105) and (RPE_RS08120) and (RPE_RS08095)
ORPT	Orotate phosphoribosyltransferase	Orotidine 5-phosphate + Diphosphate <=> Orotate C5H3N2O4 + 5-Phospho-alpha-D-ribose 1-diphosphate	(SYNPCC7942_RS13015)	(RPE_RS24095)
UPP3S	Uroporphyrinogen-III synthase	Hydroxymethylbilane -> H2O H2O + Uroporphyrinogen III	(SYNPCC7942_RS01145)	(RPE_RS21085)
DHNPA_1	Dihydroneopterin aldolase	Dihydroneopterin -> Glycolaldehyde + 2 Amino 4 hydroxy 6 hydroxymethyl 7 8 dihydropteridine C7H9N5O2	(SYNPCC7942_RS00150)	(RPE_RS09340)
RNDR4	Ribonucleoside-diphosphate reductase (UDP)	UDP C9H11N2O12P2 + Reduced thioredoxin -> Oxidized thioredoxin + DUDP C9H11N2O11P2 + H2O H2O	(SYNPCC7942_RS08150)	((RPE_RS12540) or (RPE_RS15925)) and (RPE_RS02305)
NADK	NAD kinase	Nicotinamide adenine dinucleotide + ATP C10H12N5O13P3 -> ADP C10H12N5O10P2 + H+ + Nicotinamide adenine dinucleotide phosphate	(SYNPCC7942_RS09425) or (SYNPCC7942_RS11625)	(RPE_RS11840)
MOBDabcpp	Molybdate transport via ABC system (periplasm)	H2O H2O + ATP C10H12N5O13P3 + Molybdate -> Phosphate + ADP C10H12N5O10P2 + H+ + Molybdate	(SYNPCC7942_RS07730) and (SYNPCC7942_RS07820) and (SYNPCC7942_RS07825)	(RPE_RS03820) or (RPE_RS03815) or (RPE_RS03825)
NPHBDC	Nonaprenyl-hydroxybenzoate decarboxylase	H2O H2O + S-Adenosyl-L-methionine + 3-Nonaprenyl-4-hydroxybenzoate + Nicotinamide adenine dinucleotide -> S-Adenosyl-L-homocysteine + CO2 CO2 + Nicotinamide adenine dinucleotide - reduced + H+ + 2-Methyl-6-solanyl-1,4-benzoquinol	(RPE_RS23625) and (RPE_RS02025) or (RPE_RS13995) and (OLD_iJB785_SYNPCC7942_RS00685)	(RPE_RS23690)
RNDR2	Ribonucleoside-diphosphate reductase (GDP)	Reduced thioredoxin + GDP C10H12N5O11P2 -> Oxidized thioredoxin + DGDP C10H12N5O10P2 + H2O H2O	(SYNPCC7942_RS08150)	((RPE_RS12540) or (RPE_RS15925)) and (RPE_RS02305)
NADTRHD	NAD transhydrogenase	Nicotinamide adenine dinucleotide + Nicotinamide adenine dinucleotide phosphate - reduced <=> Nicotinamide adenine dinucleotide - reduced + Nicotinamide adenine dinucleotide phosphate	(RPE_RS20440) and (OLD_iJB785_SYNPCC7942_RS08220) and (RPE_RS20470)	(RPE_RS20480) and (RPE_RS20470) and (RPE_RS20475)
DHNCOAT	1,4-dihydroxy-2-napthoyl-CoA thioesterase	1,4-dihydroxy-2-napthoyl-CoA + H2O H2O -> Coenzyme A + H+ + 1,4-Dihydroxy-2-naphthoate	(SYNPCC7942_RS08770)
G1SAT	Glutamate-1-semialdehyde aminotransferase	L-Glutamate 1-semialdehyde <=> 5-Amino-4-oxopentanoate	(SYNPCC7942_RS03225)	(RPE_RS09125) or (RPE_RS24405)
ILETA	Isoleucine transaminase	2-Oxoglutarate + L-Isoleucine <=> L-Glutamate + (S)-3-Methyl-2-oxopentanoate	(SYNPCC7942_RS05250)	(RPE_RS07165)
GLCDBRAN3	Glycogen debranching enzyme	H2O H2O + Glycogen C6H10O5 -> D-Glucose + 1,4-alpha-D-glucan	(RPE_RS06400) or (RPE_RS18610) and (OLD_iJB785_SYNPCC7942_RS05240)	(RPE_RS06400) or (RPE_RS06430)
ATPSum	ATP synthase (thylakoid membrane)	3 Phosphate + 3 ADP C10H12N5O10P2 + 13 H+ <=> 3 H2O H2O + 10 H+ + 3 ATP C10H12N5O13P3	(OLD_iJB785_SYNPCC7942_RS01680) and (OLD_iJB785_SYNPCC7942_RS01685) and (OLD_iJB785_SYNPCC7942_RS01690) and (OLD_iJB785_SYNPCC7942_RS01695) and (OLD_iJB785_SYNPCC7942_RS01700) and (OLD_iJB785_SYNPCC7942_RS01705) and (RPE_RS01415) and (RPE_RS01410) and (RPE_RS01395) or (RPE_RS05650) or (RPE_RS21290) and (OLD_iJB785_SYNPCC7942_RS11775)	(RPE_RS01405) and (RPE_RS01410) and (RPE_RS01415) and (RPE_RS01420) and (RPE_RS23865) and (RPE_RS23870) and (RPE_RS23875) and (RPE_RS23880)
BCAROHX	Beta-carotene hydroxylase	O2 O2 + H+ + Beta-Carotene + Nicotinamide adenine dinucleotide phosphate - reduced -> Beta-Cryptoxanthin + H2O H2O + Nicotinamide adenine dinucleotide phosphate	(SYNPCC7942_RS12230)	(RPE_RS10675)
GLYCLTDx	Glycolate dehydrogenase (NAD)	Nicotinamide adenine dinucleotide - reduced + H+ + Glyoxylate <=> Glycolate C2H3O3 + Nicotinamide adenine dinucleotide	(RPE_RS10700) or (RPE_RS21815) or (RPE_RS23450) and (RPE_RS23395) and (OLD_iJB785_SYNPCC7942_RS08740) or (OLD_iJB785_SYNPCC7942_RS02885)	(RPE_RS10045) or ((RPE_RS23455) and (RPE_RS23435) and (RPE_RS10045))
PIuabcpp	Phosphate transport via ABC system (uptake, periplasm)	H2O H2O + ATP C10H12N5O13P3 + Phosphate -> 2 Phosphate + ADP C10H12N5O10P2 + H+	(RPE_RS13705) or (RPE_RS24410) and (OLD_iJB785_SYNPCC7942_RS12410) and (OLD_iJB785_SYNPCC7942_RS12415) and (OLD_iJB785_SYNPCC7942_RS12420) and (OLD_iJB785_SYNPCC7942_RS12425)	(RPE_RS13400) or (RPE_RS24430) or (RPE_RS24435) or (RPE_RS24440) or (RPE_RS24445)
THRPDC	L threonine phosphate decarboxylase	H+ + L-Threonine O-3-phosphate -> CO2 CO2 + D-1-Aminopropan-2-ol O-phosphate	(SYNPCC7942_RS05635)	(RPE_RS11240)
TMDS3	Thymidylate synthase (FAD dependent)	DUMP C9H11N2O8P + 5,10-Methylenetetrahydrofolate + H+ + Nicotinamide adenine dinucleotide phosphate - reduced -> 5,6,7,8-Tetrahydrofolate + DTMP C10H13N2O8P + Nicotinamide adenine dinucleotide phosphate	(SYNPCC7942_RS05330)	(RPE_RS10775)
DHFR	Dihydrofolate reductase	7,8-Dihydrofolate + H+ + Nicotinamide adenine dinucleotide phosphate - reduced -> 5,6,7,8-Tetrahydrofolate + Nicotinamide adenine dinucleotide phosphate	(SYNPCC7942_RS06065)	(RPE_RS10920)
DESAT16a	Palmitoyl ACP delta-9 desaturase	O2 O2 + Palmitoyl-ACP (n-C16:0ACP) + H+ + Nicotinamide adenine dinucleotide phosphate - reduced <=> Cis-hexadec-9-enoyl-[acyl-carrier protein] (n-C16:1) + 2 H2O H2O + Nicotinamide adenine dinucleotide phosphate	(SYNPCC7942_RS12830)	(RPE_RS08175)
Nat_Kpp	Sodium:potassium antiporter (periplasm to cytosol)	Sodium + Potassium -> Potassium + Sodium	(SYNPCC7942_RS05545) and (SYNPCC7942_RS05420)	(RPE_RS06465)
GLUR	Glutamate racemase	D-Glutamate <=> L-Glutamate	(SYNPCC7942_RS11985)	(RPE_RS08235)
NAt3pp	Sodium transport out via proton antiport (cytoplasm to periplasm)	Sodium + H+ <=> H+ + Sodium	(SYNPCC7942_RS11905) or (SYNPCC7942_RS04060) or (SYNPCC7942_RS06440) or (SYNPCC7942_RS02720) or (SYNPCC7942_RS01505) or (SYNPCC7942_RS11995) or (SYNPCC7942_RS10835)	(RPE_RS10500)
ICDHyr	Isocitrate dehydrogenase (NADP)	Nicotinamide adenine dinucleotide phosphate + Isocitrate -> CO2 CO2 + Nicotinamide adenine dinucleotide phosphate - reduced + 2-Oxoglutarate	(SYNPCC7942_RS08720)	(RPE_RS02385)
SPMS	Spermidine synthase	S-Adenosylmethioninamine + Putrescine -> Spermidine + H+ + 5-Methylthioadenosine	(SYNPCC7942_RS03120)	(RPE_RS15030)
PHETA1	Phenylalanine transaminase	L-Phenylalanine + 2-Oxoglutarate <=> Phenylpyruvate + L-Glutamate	(SYNPCC7942_RS05285)	(RPE_RS21720)
CHORM	Chorismate mutase	Chorismate <=> Prephenate	(SYNPCC7942_RS09705)	(RPE_RS21715)
IPPMIa	3-isopropylmalate dehydratase	3-Carboxy-2-hydroxy-4-methylpentanoate <=> H2O H2O + 2-Isopropylmaleate	(RPE_RS01610) and (OLD_iJB785_SYNPCC7942_RS12945)	(RPE_RS01610) and (RPE_RS01670)
CA2t2pp	Calcium (Ca+2) transport out via proton antiport (periplasm)	Calcium -> Calcium	(SYNPCC7942_RS00100)	(RPE_RS20465)
BPNT	3,5-bisphosphate nucleotidase	H2O H2O + Adenosine 3,5-bisphosphate -> Phosphate + AMP C10H12N5O7P	(SYNPCC7942_RS00790) or (SYNPCC7942_RS04795)	(RPE_RS21415)
PSIIum	Photosystem II	3.9996 H+ + 1.9998 Plastoquinone + 2 H2O H2O + 4 PSII reaction center P680, excited + 0.0004 PSII D1 protein -> 1.9998 Plastoquinol + O2 O2 + 4 H+ + 4 PSII reaction center P680 + 0.0004 Damaged PSII D1 protein	(SYNPCC7942_RS01045) and (SYNPCC7942_RS01140) and (SYNPCC7942_RS01430) and (SYNPCC7942_RS01580) and (SYNPCC7942_RS02080) and (SYNPCC7942_RS13305) and (SYNPCC7942_RS03350) and (SYNPCC7942_RS03355) and (SYNPCC7942_RS03485) and (SYNPCC7942_RS03570) and (SYNPCC7942_RS03575) and (SYNPCC7942_RS04540) and (SYNPCC7942_RS05290) and (SYNPCC7942_RS13675) and (SYNPCC7942_RS05745) and (SYNPCC7942_RS06020) and…	((RPE_RS24995) and (RPE_RS06705) and (RPE_RS06710) and (RPE_RS06715) and (RPE_RS06720) and (RPE_RS06815) and (RPE_RS06820))
CBFCum	Cytb6f complex	2 Plastocyanin(Cu2+) + Plastoquinol + 2 H+ -> Plastoquinone + 2 Plastocyanin(Cu+) + 4 H+	(OLD_iJB785_SYNPCC7942_RS00575) and (OLD_iJB785_SYNPCC7942_RS02420) and (OLD_iJB785_SYNPCC7942_RS01640) and (OLD_iJB785_SYNPCC7942_RS01645) and (OLD_iJB785_Synpcc7942_1478) and (OLD_iJB785_SYNPCC7942_RS02595) and (OLD_iJB785_SYNPCC7942_RS06310) and (OLD_iJB785_SYNPCC7942_RS06315) and (OLD_iJB785_SYNPCC7942_RS07560) and (RPE_RS04610) and (OLD_iJB785_SYNPCC7942_RS11855) and (OLD_iJB785_SYNPCC7942_R…	(RPE_RS02700) and (RPE_RS02705)
MDRPD	5-Methylthio-5-deoxy-D-ribulose 1-phosphate dehydratase	5-Methylthio-5-deoxy-D-ribulose 1-phosphate -> H2O H2O + 2,3-diketo-5-methylthio-1-phosphopentane	(SYNPCC7942_RS10055)
ARD	1;2-dihydroxy-3-keto-5-methylthiopentene dioxygenase	O2 O2 + 1,2-Dihydroxy-5-(methylthio)pent-1-en-3-one -> 2 H+ + Formate + 2-keto-4-methylthiobutyrate	(SYNPCC7942_RS03080)	(RPE_RS04595)
PHYPQOX	15-cis-phytoene:plastoquinone oxidoreductase	2 Plastoquinone + All-trans-Phytoene -> 2 Plastoquinol + 9,15,9-tricis-zeta-Carotene	(SYNPCC7942_RS10035)	(RPE_RS06640)
ZISO	9,15,9-tricis-zeta-carotene cis-trans-isomerase	9,15,9-tricis-zeta-Carotene -> 9,9-dicis-zeta-Carotene	(SYNPCC7942_RS10005)	(RPE_RS06640)
ZCARDS	7,9,9-tricis-neurosporene:quinone oxidoreductase	2 Plastoquinone + 9,9-dicis-zeta-Carotene -> 2 Plastoquinol + 7,9,7,9-tetracis-Lycopene	(SYNPCC7942_RS07540)	(RPE_RS06640)
PLYCOI	7,9,7,9-tetracis-lycopene cis-trans-isomerase	7,9,7,9-tetracis-Lycopene -> Lycopene	(SYNPCC7942_RS06320) or (SYNPCC7942_RS08745) or (SYNPCC7942_RS04960)	(RPE_RS06640)
PTHPS	6-pyruvoyltetrahydropterin synthase	2-Amino-4-hydroxy-6-(erythro-1,2,3-trihydroxypropyl)dihydropteridine triphosphate -> Inorganic triphosphate + 6-Pyruvoyl-5,6,7,8-tetrahydropterin	(SYNPCC7942_RS06030)	(RPE_RS19705)
SPR	Sepiapterin reductase	2 H+ + 2 Nicotinamide adenine dinucleotide phosphate - reduced + 6-Pyruvoyl-5,6,7,8-tetrahydropterin -> 2 Nicotinamide adenine dinucleotide phosphate + Tetrahydrobiopterin	(SYNPCC7942_RS09185)
THBTGT	UDP-glucose:tetrahydrobiopterin glucosyltransferase	UDPglucose + Tetrahydrobiopterin -> UDP C9H11N2O12P2 + H+ + 1-O-(L-erythro-biopterin-2-yl)-a-glucose	(SYNPCC7942_RS09720)	(RPE_RS04050) or (RPE_RS05810)
CYSDES	Cysteine desulfurase	L-Cysteine + Thiamine biosynthesis intermediate 2 -> L-Alanine + H+ + IscS with bound sulfur	(OLD_iJB785_SYNPCC7942_RS02300) and (RPE_RS14910) or (RPE_RS22575)	(RPE_RS22575)
THISAT	ThiS adenylyltransferase sulfur carrier protein	H+ + ATP C10H12N5O13P3 + Thiamine biosynthesis intermediate 1 -> Diphosphate + Thiamine biosynthesis intermediate 4	(RPE_RS01150) and (OLD_iJB785_SYNPCC7942_RS05425)	(RPE_RS01175)
THII	Thiamine biosynthesis step ThiI	Nicotinamide adenine dinucleotide phosphate - reduced + IscS with bound sulfur + Thiamine biosynthesis intermediate 4 -> AMP C10H12N5O7P + Nicotinamide adenine dinucleotide phosphate + Thiamine biosynthesis intermediate 2 + Thiamine biosynthesis intermediate 5	(RPE_RS01150) and (OLD_iJB785_SYNPCC7942_RS05425)	(RPE_RS01175)
GLYCOX1	Glycine oxidase (ThiO)	O2 O2 + Glycine -> Hydrogen peroxide + Iminoglycine	(SYNPCC7942_RS12165)	(RPE_RS10400)
THZT	Thiazole tautomerase (TenI)	2-[(2R,5Z)-2-Carboxy-4-methylthiazol-5(2H)-ylidene]ethyl phosphate -> 4-Methyl-5-[2-(phosphonooxy)ethyl]-1,3-thiazole-2-carboxylate	(SYNPCC7942_RS05355)	(RPE_RS10380)
SHS1	Siroheme synthsis	Fe2+ mitochondria + 2 S-Adenosyl-L-methionine + Nicotinamide adenine dinucleotide + Uroporphyrinogen III -> 2 S-Adenosyl-L-homocysteine + Nicotinamide adenine dinucleotide - reduced + 5 H+ + Siroheme C42H36FeN4O16	(RPE_RS08855) or (RPE_RS11075) and (OLD_iJB785_SYNPCC7942_RS13300)	(RPE_RS08855)
MALCOAMT	Malonyl-CoA methyltransferase	Malonyl CoA C24H33N7O19P3S + S-Adenosyl-L-methionine -> S-Adenosyl-L-homocysteine + Malonyl-CoA methyl ester	(SYNPCC7942_RS00145)
PMEACPE	Pimeloyl-[ACP] methyl ester esterase	H2O H2O + Pimeloyl-[acyl-carrier protein] methyl ester -> Pimeloyl-[acyl-carrier protein] + Methanol	(SYNPCC7942_RS00120)
BTS6	Biotin synthase	L-Cysteine + S-Adenosyl-L-methionine + Dethiobiotin -> L-Alanine + H+ + 5-Deoxyadenosine + L-Methionine + Biotin	(RPE_RS11040) and (OLD_iJB785_SYNPCC7942_RS02300) and (OLD_iJB785_SYNPCC7942_RS08825) and (RPE_RS14900) and (RPE_RS14895) and (RPE_RS14890) and (RPE_RS14765) or (RPE_RS15960)	(RPE_RS11070) or (RPE_RS09190)
BACCL	Biotin acetyl CoA carboxylase ligase	H+ + ATP C10H12N5O13P3 + Biotin -> Diphosphate + Biotinyl 5 AMP C20H27N7O9PS	(SYNPCC7942_RS01750)	(RPE_RS12730)
LIPOS2	Lipoate synthase	2 L-Cysteine + 2 S-Adenosyl-L-methionine + 2 Reduced ferredoxin + Octanoate (protein bound) -> 2 L-Alanine + 2 Oxidized ferredoxin + 2 5-Deoxyadenosine + 2 L-Methionine + Lipoate (protein bound)	(RPE_RS17150) and (RPE_RS14910) or (RPE_RS22575) and (OLD_iJB785_SYNPCC7942_RS02300)	((RPE_RS17150) and (RPE_RS14910))
GFUCS	GDP-L-fucose synthase	H+ + Nicotinamide adenine dinucleotide phosphate - reduced + GDP-4-dehydro-6-deoxy-D-mannose -> Nicotinamide adenine dinucleotide phosphate + GDP-L-fucose	(SYNPCC7942_RS08555)
NDH_1_1_um_copy2	NAD(P)H dehydrogenase (plastoquinone-8 & 4 protons)( Thylakoid)	5 H+ + Plastoquinone + 2 Reduced ferredoxin -> Plastoquinol + 2 Oxidized ferredoxin + 3 H+	(RPE_RS08625) or (RPE_RS12680) and (RPE_RS127202) and (OLD_iJB785_SYNPCC7942_RS06045) and (OLD_iJB785_SYNPCC7942_RS06880) and (OLD_iJB785_SYNPCC7942_RS06875) and (RPE_RS08610) or (RPE_RS12650) and (OLD_iJB785_SYNPCC7942_RS06870) and (OLD_iJB785_SYNPCC7942_RS06055) and (RPE_RS08600) or (RPE_RS12560) and (OLD_iJB785_Synpcc7942_0413) and (OLD_iJB785_SYNPCC7942_RS11345) and (OLD_iJB785_SYNPCC7942_RS1…	(RPE_RS10410) or (RPE_RS17780) or (RPE_RS17785) or (RPE_RS03550)
NDH_1_4_um_copy2	NAD(P)H dehydrogenase, carbon dioxide coupled (plastoquinone-8 & 4 protons)( Thylakoid)	CO2 CO2 + H2O H2O + 4 H+ + Plastoquinone + 2 Reduced ferredoxin -> Plastoquinol + Bicarbonate + 2 Oxidized ferredoxin + 3 H+	(RPE_RS08625) or (RPE_RS12680) and (RPE_RS127202) and (OLD_iJB785_SYNPCC7942_RS06045) and (OLD_iJB785_SYNPCC7942_RS06880) and (OLD_iJB785_SYNPCC7942_RS06875) and (RPE_RS08610) or (RPE_RS12650) and (OLD_iJB785_SYNPCC7942_RS06870) and (OLD_iJB785_SYNPCC7942_RS06055) and (RPE_RS08600) or (RPE_RS12560) and (OLD_iJB785_Synpcc7942_0413) and (OLD_iJB785_SYNPCC7942_RS11345) and (OLD_iJB785_SYNPCC7942_RS1…	(RPE_RS10410) or (RPE_RS17780) or (RPE_RS17785) or (RPE_RS03550)
ALDR18	Aldehyde reductase octadecanal NADP	H+ + Nicotinamide adenine dinucleotide phosphate - reduced + Octadecanoyl-ACP (n-C18:0ACP) -> Acyl carrier protein + Nicotinamide adenine dinucleotide phosphate + Octadecanal C18H36O	(SYNPCC7942_RS08135)	(RPE_RS11340) or (RPE_RS16055) or (RPE_RS19575)
ALDDC17	Aldehyde decarbonylase- C17 forming	O2 O2 + H+ + 2 Nicotinamide adenine dinucleotide phosphate - reduced + Octadecanal C18H36O -> H2O H2O + 2 Nicotinamide adenine dinucleotide phosphate + Formate + Heptadecane	(SYNPCC7942_RS08110)	(RPE_RS11340) or (RPE_RS16055) or (RPE_RS19575)
G3PAT160	Glycerol-3-phosphate acyltransferase (C16:0)	Glycerol 3-phosphate + Palmitoyl-ACP (n-C16:0ACP) -> Acyl carrier protein + 1-hexadecanoyl-sn-glycerol 3-phosphate	(OLD_iJB785_SYNPCC7942_RS10435) and (RPE_RS14140)	(RPE_RS16905) and (RPE_RS14140)
G3PAT161	Glycerol-3-phosphate acyltransferase (C16:1)	Glycerol 3-phosphate + Cis-hexadec-9-enoyl-[acyl-carrier protein] (n-C16:1) -> Acyl carrier protein + 1-hexadec-9-enoyl-sn-glycerol 3-phosphate	(OLD_iJB785_SYNPCC7942_RS10435) and (RPE_RS14140)	(RPE_RS16905) and (RPE_RS14140)
G3PAT1819Z_1	Glycerol-3-phosphate: acyl-ACP acyltransferase (18:1(9Z)	Cis-octadec-9-enoyl-[acyl-carrier protein] (9Z)-n-C18:1) + Glycerol 3-phosphate -> Acyl carrier protein + 1-octadec-9-enoyl-sn-glycerol 3-phosphate	(OLD_iJB785_SYNPCC7942_RS10435) and (RPE_RS14140)	(RPE_RS16905) and (RPE_RS14140)
AGPAT160	1-hexadecanoyl-sn-glycerol 3-phosphate O-acyltransferase (n-C16:0)	Palmitoyl-ACP (n-C16:0ACP) + 1-hexadecanoyl-sn-glycerol 3-phosphate -> Acyl carrier protein + 1,2-dihexadecanoyl-sn-glycerol 3-phosphate	(SYNPCC7942_RS07405)	(RPE_RS24125)
AGPATACP_HDE_PALM	1-9-Hexadecenoyl-sn-glycerol-3-phosphate O-acyltransferase (16:0) (ACP Substrate)	Palmitoyl-ACP (n-C16:0ACP) + 1-hexadec-9-enoyl-sn-glycerol 3-phosphate -> Acyl carrier protein + 1-9-Hexadecenoyl-2-Hexadecanoyl-sn-glycerol-3-phosphate	(SYNPCC7942_RS07405)	(RPE_RS24125)
AGPAT161	1-hexadec-7-enoyl-sn-glycerol 3-phosphate O-acyltransferase (n-C16:1)	Cis-hexadec-9-enoyl-[acyl-carrier protein] (n-C16:1) + 1-hexadec-9-enoyl-sn-glycerol 3-phosphate -> Acyl carrier protein + 1,2-dihexadec-9-enoyl-sn-glycerol 3-phosphate	(SYNPCC7942_RS07405)	(RPE_RS24125)
AGPATACP_OLE_HDE	1-9-Octadecenoyl-sn-glycerol-3-phosphate O-acyltransferase (16:1(9Z) (ACP Substrate)	Cis-hexadec-9-enoyl-[acyl-carrier protein] (n-C16:1) + 1-octadec-9-enoyl-sn-glycerol 3-phosphate -> Acyl carrier protein + 1-(9Z)-octadecenoyl,2-(9Z)-hexadecenoyl-sn-glycerol 3-phosphate	(SYNPCC7942_RS07405)	(RPE_RS24125)
AGPATACP_OLE_PALM	1-9-Octadecenoyl-sn-glycerol-3-phosphate O-acyltransferase (16:0) (ACP Substrate)	Palmitoyl-ACP (n-C16:0ACP) + 1-octadec-9-enoyl-sn-glycerol 3-phosphate -> Acyl carrier protein + 1-(9Z)-octadecenoyl,2-hexadecanoyl-sn-glycerol 3-phosphate	(SYNPCC7942_RS07405)	(RPE_RS24125)
PAPA160	Phosphatidate phosphatase (n-C16:0)	H2O H2O + 1,2-dihexadecanoyl-sn-glycerol 3-phosphate -> Phosphate + 1,2-Diacyl-sn-glycerol (dihexadecanoyl, n-C16:0)	(SYNPCC7942_RS04015)	(RPE_RS24125)
PAPA_HDE_PALM	Phosphatidate phosphatase(16:1(9Z)/16:0)	H2O H2O + 1-9-Hexadecenoyl-2-Hexadecanoyl-sn-glycerol-3-phosphate -> Phosphate + 1,2-Diacyl-sn-glycerol(16:1(9Z)/16:0)	(SYNPCC7942_RS04015)	(RPE_RS24125)
PAPA161	Phosphatidate phosphatase (n-C16:1)	H2O H2O + 1,2-dihexadec-9-enoyl-sn-glycerol 3-phosphate -> Phosphate + 1,2-Diacyl-sn-glycerol (dihexadec-9-enoyl, n-C16:1)	(SYNPCC7942_RS04015)	(RPE_RS24125)
PAPA_OLE_HDE	Phosphatidate phosphatase(18:1(9Z)/16:1(9Z)	H2O H2O + 1-(9Z)-octadecenoyl,2-(9Z)-hexadecenoyl-sn-glycerol 3-phosphate -> Phosphate + 1,2-Diacyl-sn-glycerol (1-(9Z)-octadecenoyl,2-(9Z)-hexadecenoyl, 18:1(9Z)/16:1(9Z)	(SYNPCC7942_RS04015)	(RPE_RS24125)
PAPA_OLE_PALM	Phosphatidate phosphatase(18:1(9Z)/16:0)	H2O H2O + 1-(9Z)-octadecenoyl,2-hexadecanoyl-sn-glycerol 3-phosphate -> Phosphate + 1,2-Diacyl-sn-glycerol (1-(9Z)-octadecenoyl,2-hexadecanoyl, 18:1(9Z)/16:0)	(SYNPCC7942_RS04015)	(RPE_RS24125)
DGDGS_HDE_PALM	UDP-galactose-dependent DGDG synthase(16:1(9Z)/16:0)	UDPgalactose + 1,2-Diacyl-3-O-galactosyl-sn-glycerol(16:1(9Z)/16:0) -> UDP C9H11N2O12P2 + H+ + Digalactosyl-diacylglycerol(16:1(9Z)/16:0)	(SYNPCC7942_RS05015)
DGDGS_HDE_HDE	UDP-galactose-dependent DGDG synthase(16:1(9Z)/16:1(9Z)	UDPgalactose + 1,2-Diacyl-3-beta-D-galactosyl-sn-glycerol (n-C16 1) -> UDP C9H11N2O12P2 + H+ + Digalactosyl-diacylglycerol(n-C16 1)	(SYNPCC7942_RS05015)
DGDGS_OLE_HDE	UDP-galactose-dependent DGDG synthase(18:1(9Z)/16:1(9Z)	UDPgalactose + Monogalactosyldiacylglycerol (1-(9Z)-octadecenoyl,2-(9Z)-hexadecenoyl, 18:1(9Z)/16:1(9Z) -> UDP C9H11N2O12P2 + H+ + Digalactosyldiacylglycerol (1-(9Z)-octadecenoyl,2-(9Z)-hexadecenoyl, 18:1(9Z)/16:1(9Z)	(SYNPCC7942_RS05015)
CDPDAGS_OLE_PALM	CDP-diacylglycerol synthase (18:1(9Z)/16:0)	H+ + CTP C9H12N3O14P3 + 1-(9Z)-octadecenoyl,2-hexadecanoyl-sn-glycerol 3-phosphate -> Diphosphate + CDP-1-(11Z)-octadecenoyl,2-hexadecanoyl-sn-glycerol	(SYNPCC7942_RS01890)	(RPE_RS12825)
PGPS_OLE_PALM	Phosphatidylglycerol phosphate synthetase (18:1(9Z)/16:0)	Glycerol 3-phosphate + CDP-1-(11Z)-octadecenoyl,2-hexadecanoyl-sn-glycerol -> CMP C9H12N3O8P + H+ + Phosphatidylglycerophosphate (1-(9Z)-octadecenoyl,2-hexadecanoyl, 18:1(9Z)/16:0)	(SYNPCC7942_RS09235)	(RPE_RS04610) or (RPE_RS16455)
GLUDGS_HDE_PALM	Monoglucosyldiacylglycerol synthase(16:1(9Z)/16:0)	UDPglucose + 1,2-Diacyl-sn-glycerol(16:1(9Z)/16:0) -> UDP C9H11N2O12P2 + H+ + 1,2-Diacyl-3-O-(beta-D-glucopyranosyl)-sn-glycerol(16:1(9Z)/16:0)	(SYNPCC7942_RS05550)
GLUDGE_HDE_PALM	Monoglucosyldiacylglycerol epimerase(16:1(9Z)/16:0)	1,2-Diacyl-3-O-(beta-D-glucopyranosyl)-sn-glycerol(16:1(9Z)/16:0) -> 1,2-Diacyl-3-O-galactosyl-sn-glycerol(16:1(9Z)/16:0)	(SYNPCC7942_RS04400)
GLUDGS_HDE_HDE	Monoglucosyldiacylglycerol synthase(16:1(9Z)/16:1(9Z)	UDPglucose + 1,2-Diacyl-sn-glycerol (dihexadec-9-enoyl, n-C16:1) -> UDP C9H11N2O12P2 + H+ + 1,2-Diacyl-3-O-(beta-D-glucopyranosyl)-sn-glycerol(16:1(9Z)/16:1(9Z)	(SYNPCC7942_RS05550)
GLUDGE_HDE_HDE	Monoglucosyldiacylglycerol epimerase(16:1(9Z)/16:1(9Z)	1,2-Diacyl-3-O-(beta-D-glucopyranosyl)-sn-glycerol(16:1(9Z)/16:1(9Z) -> 1,2-Diacyl-3-beta-D-galactosyl-sn-glycerol (n-C16 1)	(SYNPCC7942_RS04400)
GLUDGS_OLE_HDE	Monoglucosyldiacylglycerol synthase(18:1(9Z)/16:1(9Z)	UDPglucose + 1,2-Diacyl-sn-glycerol (1-(9Z)-octadecenoyl,2-(9Z)-hexadecenoyl, 18:1(9Z)/16:1(9Z) -> UDP C9H11N2O12P2 + H+ + 1,2-Diacyl-3-O-(beta-D-glucopyranosyl)-sn-glycerol(18:1(9Z)/16:1(9Z)	(SYNPCC7942_RS05550)
GLUDGE_OLE_HDE	Monoglucosyldiacylglycerol epimerase(18:1(9Z)/16:1(9Z)	1,2-Diacyl-3-O-(beta-D-glucopyranosyl)-sn-glycerol(18:1(9Z)/16:1(9Z) -> Monogalactosyldiacylglycerol (1-(9Z)-octadecenoyl,2-(9Z)-hexadecenoyl, 18:1(9Z)/16:1(9Z)	(SYNPCC7942_RS04400)
GLUDGS_OLE_PALM	Monoglucosyldiacylglycerol synthase(18:1(9Z)/16:0)	UDPglucose + 1,2-Diacyl-sn-glycerol (1-(9Z)-octadecenoyl,2-hexadecanoyl, 18:1(9Z)/16:0) -> UDP C9H11N2O12P2 + H+ + 1,2-Diacyl-3-O-(beta-D-glucopyranosyl)-sn-glycerol(18:1(9Z)/16:0)	(SYNPCC7942_RS05550)
GLUDGE_OLE_PALM	Monoglucosyldiacylglycerol epimerase(18:1(9Z)/16:0)	1,2-Diacyl-3-O-(beta-D-glucopyranosyl)-sn-glycerol(18:1(9Z)/16:0) -> Monogalactosyldiacylglycerol (1-(9Z)-octadecenoyl,2-hexadecanoyl, 18:1(9Z)/16:0)	(SYNPCC7942_RS04400)
DGDGS_OLE_PALM	UDP-galactose-dependent DGDG synthase(18:1(9Z)/16:0)	UDPgalactose + Monogalactosyldiacylglycerol (1-(9Z)-octadecenoyl,2-hexadecanoyl, 18:1(9Z)/16:0) -> UDP C9H11N2O12P2 + H+ + Digalactosyl-diacylglycerol(18:1(9Z)/16:0)	(SYNPCC7942_RS05015)
GLNTRS	Glutaminyl-tRNA synthetase	L-Glutamine + ATP C10H12N5O13P3 + TRNA(Gln) -> AMP C10H12N5O7P + Diphosphate + L-Glutaminyl-tRNA(Gln)	(RPE_RS16785) and (RPE_RS09030) or (RPE_RS16815) and (OLD_iJB785_SYNPCC7942_RS11805) and (RPE_RS12875) or (RPE_RS24190)	(RPE_RS12885)
ARGTRS	Arginyl-tRNA synthetase	ATP C10H12N5O13P3 + L-Arginine + TRNA(Arg) -> AMP C10H12N5O7P + Diphosphate + L-Arginyl-tRNA(Arg)	(SYNPCC7942_RS08050)	(RPE_RS13500)
HISTRS	Histidyl-tRNA synthetase	L-Histidine + ATP C10H12N5O13P3 + TRNA(His) -> AMP C10H12N5O7P + Diphosphate + L-Histidyl-tRNA(His)	(SYNPCC7942_RS11475)	(RPE_RS04605)
ASNTRS	Asparaginyl-tRNA synthetase	ATP C10H12N5O13P3 + L-Asparagine + TRNA Asn C10H17O10PR2 -> AMP C10H12N5O7P + Diphosphate + L-Asparaginyl-tRNA(Asn)	(SYNPCC7942_RS04205)
ZXANHX	Zeaxanthin hydroxylase (caloxanthin forming)	O2 O2 + Zeaxanthin + H+ + Nicotinamide adenine dinucleotide phosphate - reduced -> H2O H2O + Nicotinamide adenine dinucleotide phosphate + Caloxanthin	(SYNPCC7942_RS03380)
CXANHX	Caloxanthin hydroxylase (nostoxanthin forming)	O2 O2 + H+ + Nicotinamide adenine dinucleotide phosphate - reduced + Caloxanthin -> H2O H2O + Nicotinamide adenine dinucleotide phosphate + Nostoxanthin	(SYNPCC7942_RS03380)
MOAT_1	3-deoxy-D-manno-octulosonic acid transferase	Lipid A Disaccharide (cyanobacterial) + CMP-3-deoxy-D-manno-octulosonate -> CMP C9H12N3O8P + KDO-lipid IV A (Synechococcus elongatus 7942)	(SYNPCC7942_RS11545) and (SYNPCC7942_RS11620)	(RPE_RS04435)
UAG2E	UDP-N-acetylglucosamine 2-epimerase	UDP-N-acetyl-D-glucosamine <=> UDP-N-acetyl-D-mannosamine	(SYNPCC7942_RS02780)
ACGAMT	UDP-N-acetylglucosamine:undecaprenylphosphate N-acetylglucosamine -1-phosphate transferase	UDP-N-acetyl-D-glucosamine + Undecaprenyl phosphate -> UMP C9H11N2O9P + Undecaprenyl diphospho N-acetyl-glucosamine	(SYNPCC7942_RS01390)	(RPE_RS21070)
ACMAMT	UDP-N-acetyl-D-mannosamine transferase	UDP-N-acetyl-D-mannosamine + Undecaprenyl diphospho N-acetyl-glucosamine -> UDP C9H11N2O12P2 + H+ + Undecaprenyl-diphospho-N-acetylglucosamine-N-acetylmannosamine	(SYNPCC7942_RS08360)	(RPE_RS17470)
ICLIPAS	Inner core lipid A biosynthesis	0.3128 GDP-L-fucose + 0.0865 KDO-lipid IV A (Synechococcus elongatus 7942) + 0.0558 Undecaprenyl-diphospho-N-acetylglucosamine-N-acetylmannosamine -> 0.3128 GDP C10H12N5O11P2 + 0.0558 Undecaprenyl diphosphate + Inner core oligosaccharide lipid A (Synechococcus elongatus 7942)	(RPE_RS07285) and (RPE_RS07285) and (RPE_RS04030) and (RPE_RS05485) or (RPE_RS14270) and (OLD_iJB785_SYNPCC7942_RS10285) and (OLD_iJB785_SYNPCC7942_RS10290)	(RPE_RS07285) or ((RPE_RS07590) and (RPE_RS04030) and (RPE_RS05485)) or (RPE_RS14270)
OANTS	O-antigen synthesis (Synechococcus elongatus 7942)	0.2775 UDPgalactose + 2.2481 GDP-D-mannose + 0.0999 UDPglucose -> 0.3774 UDP C9H11N2O12P2 + 2.2481 GDP C10H12N5O11P2 + 2.6255 H+ + O-antigen oligosaccharide (Synechococcus elongatus 7942)	(SYNPCC7942_RS01390) and (SYNPCC7942_RS09570) and (SYNPCC7942_RS09640) and (SYNPCC7942_RS09645) and (SYNPCC7942_RS09545)	(RPE_RS24645)
OANTIabcpp	O-antigen transport (periplasm)	H2O H2O + ATP C10H12N5O13P3 + O-antigen oligosaccharide (Synechococcus elongatus 7942) -> Phosphate + ADP C10H12N5O10P2 + H+ + O-antigen oligosaccharide (Synechococcus elongatus 7942)	(RPE_RS21185) and (OLD_iJB785_SYNPCC7942_RS05765)	(RPE_RS01130) or (RPE_RS01505) or (RPE_RS03275) or (RPE_RS15585) or (RPE_RS15690) or (RPE_RS16590) or (RPE_RS19265) or (RPE_RS21185)
OANTILpp	O-antigen ligation (periplasm)	Inner core oligosaccharide lipid A (Synechococcus elongatus 7942) + O-antigen oligosaccharide (Synechococcus elongatus 7942) -> H2O H2O + O-antigen bound to core oligosaccharide lipid A (Synechococcus elongatus 7942)	(RPE_RS21185) and (OLD_iJB785_SYNPCC7942_RS05765)	(RPE_RS01130) or (RPE_RS01505) or (RPE_RS03275) or (RPE_RS15585) or (RPE_RS15690) or (RPE_RS16590) or (RPE_RS19265) or (RPE_RS21185)
MPTG	Murein polymerizing transglycosylase	2 Undecaprenyl-diphospho-N-acetylmuramoyl-(N-acetylglucosamine)-L-ala-D-glu-meso-2,6-diaminopimeloyl-D-ala-D-ala -> 2 H+ + 2 Undecaprenyl diphosphate + Two linked disacharide pentapeptide murein units (uncrosslinked, middle of chain)	(OLD_iJB785_SYNPCC7942_RS10355) and (RPE_RS01120) or (RPE_RS09350) or (RPE_RS14930)	(RPE_RS01130) or (RPE_RS13665) or (RPE_RS14955)
MPTG2	Murein polymerizing transglycosylase 2 (three linked units)	Undecaprenyl-diphospho-N-acetylmuramoyl-(N-acetylglucosamine)-L-ala-D-glu-meso-2,6-diaminopimeloyl-D-ala-D-ala + Two linked disacharide pentapeptide murein units (uncrosslinked, middle of chain) -> H+ + Undecaprenyl diphosphate + Three linked disacharide pentapeptide murein units (uncrosslinked, middle of chain)	(OLD_iJB785_SYNPCC7942_RS10355) and (RPE_RS01120) or (RPE_RS09350) or (RPE_RS14930)	(RPE_RS01130) or (RPE_RS13665) or (RPE_RS14955)
4PEPTabcpp	Tetrapeptide (LalaDgluMdapDala) transport via ABC system (periplasm)	H2O H2O + ATP C10H12N5O13P3 + L-alanine-D-glutamate-meso-2,6-diaminoheptanedioate-D-alanine -> Phosphate + ADP C10H12N5O10P2 + H+ + L-alanine-D-glutamate-meso-2,6-diaminoheptanedioate-D-alanine	(RPE_RS08900) or (RPE_RS13705) or (RPE_RS15545) or (RPE_RS15865) or (RPE_RS18795) or (RPE_RS19255) and (OLD_iJB785_SYNPCC7942_RS04250) and (OLD_iJB785_SYNPCC7942_RS05995) and (RPE_RS18810) and (OLD_iJB785_SYNPCC7942_RS04245) and (RPE_RS01505) or (RPE_RS07400) or (RPE_RS08670) or (RPE_RS08900) or (RPE_RS11005) or (RPE_RS13705) or (RPE_RS15545) or (RPE_RS15590) or (RPE_RS15865) or (RPE_RS18795) or …	(RPE_RS12625)
UAGPT3	UDP-N-acetylglucosamine-N-acetylmuramyl-(pentapeptide)pyrophosphoryl-undecaprenol N-acetylglucosamine transferase	UDP-N-acetyl-D-glucosamine + Undecaprenyl-diphospho-N-acetylmuramoyl-L-alanyl-D-glutamyl-meso-2,6-diaminopimeloyl-D-alanyl-D-alanine -> UDP C9H11N2O12P2 + H+ + Undecaprenyl-diphospho-N-acetylmuramoyl-(N-acetylglucosamine)-L-ala-D-glu-meso-2,6-diaminopimeloyl-D-ala-D-ala	(SYNPCC7942_RS11740)	(RPE_RS10565)
UDCPDP	Undecaprenyl-diphosphatase	H2O H2O + Undecaprenyl diphosphate -> Phosphate + H+ + Undecaprenyl phosphate	(SYNPCC7942_RS09955)	(RPE_RS02520)
DALAabcpp	D-alanine transport via ABC peptide transporter	H2O H2O + ATP C10H12N5O13P3 + D-Alanine -> Phosphate + ADP C10H12N5O10P2 + H+ + D-Alanine	(RPE_RS08900) or (RPE_RS13705) or (RPE_RS15545) or (RPE_RS15865) or (RPE_RS18795) or (RPE_RS19255) and (OLD_iJB785_SYNPCC7942_RS04250) and (OLD_iJB785_SYNPCC7942_RS05995) and (RPE_RS18810) and (OLD_iJB785_SYNPCC7942_RS04245) and (RPE_RS01505) or (RPE_RS07400) or (RPE_RS08670) or (RPE_RS08900) or (RPE_RS11005) or (RPE_RS13705) or (RPE_RS15545) or (RPE_RS15590) or (RPE_RS15865) or (RPE_RS18795) or …	(RPE_RS02965) or (RPE_RS05030) or (RPE_RS05035)
ALAALAabcpp	D-alanyl-D-alanine (DalaDala) transport via ABC system (periplasm)	H2O H2O + ATP C10H12N5O13P3 + D-Alanyl-D-alanine -> Phosphate + ADP C10H12N5O10P2 + H+ + D-Alanyl-D-alanine	(RPE_RS08900) or (RPE_RS13705) or (RPE_RS15545) or (RPE_RS15865) or (RPE_RS18795) or (RPE_RS19255) and (OLD_iJB785_SYNPCC7942_RS04250) and (OLD_iJB785_SYNPCC7942_RS05995) and (RPE_RS18810) and (OLD_iJB785_SYNPCC7942_RS04245) and (RPE_RS01505) or (RPE_RS07400) or (RPE_RS08670) or (RPE_RS08900) or (RPE_RS11005) or (RPE_RS13705) or (RPE_RS15545) or (RPE_RS15590) or (RPE_RS15865) or (RPE_RS18795) or …	(RPE_RS19250) or (RPE_RS23475) or (RPE_RS03690) or (RPE_RS04270) or (RPE_RS13695)
PCHLDA650	Protochlorophyllide excitation (650nm photon)	Protochlorophyllide + Photon (640nm-660nm) -> Excited protochlorophyllide	(SYNPCC7942_RS12690)	(RPE_RS11915)
NO2tabcpp	Nitrite ABC ATPase (uptake, periplasm)	H2O H2O + ATP C10H12N5O13P3 + Nitrite -> Phosphate + ADP C10H12N5O10P2 + Nitrite + H+	(RPE_RS00520) or (RPE_RS01505) or (RPE_RS02155) or (RPE_RS02580) or (RPE_RS05810) or (RPE_RS06370) or (RPE_RS08900) or (RPE_RS11005) or (RPE_RS13705) or (RPE_RS15865) or (RPE_RS15985) or (RPE_RS16590) or (RPE_RS18150) or (RPE_RS19255) or (RPE_RS19425) or (RPE_RS19705) or (RPE_RS20360) or (RPE_RS23160) and (RPE_RS06385) or (RPE_RS23165) and (OLD_iJB785_Synpcc7942_2107)
PSICSum	Photosystem I charge separation	Photosystem I excited chlorophyll A, Qy band (long wavelength) + PSI reaction center P700 -> Chlorophyll a + PSI reaction center P700, excited	(SYNPCC7942_RS02010) and (SYNPCC7942_RS02560) and (SYNPCC7942_RS03310) and (SYNPCC7942_RS04655) and (SYNPCC7942_RS05115) and (SYNPCC7942_RS06385) and (SYNPCC7942_RS06400) and (SYNPCC7942_RS06695) and (SYNPCC7942_RS09650) and (SYNPCC7942_RS10365) and (SYNPCC7942_RS10390) and (SYNPCC7942_RS11755) and (SYNPCC7942_RS11895) and (SYNPCC7942_RS11900) and (SYNPCC7942_RS12725)	((RPE_RS24995) and (RPE_RS06705) and (RPE_RS06710) and (RPE_RS06715) and (RPE_RS06720) and (RPE_RS06815) and (RPE_RS06820))
PSIICSum	Photosystem II charge separation	Photosystem II excited chlorophyll A, Qy band (long wavelength) + PSII reaction center P680 -> Chlorophyll a + PSII reaction center P680, excited	(SYNPCC7942_RS01045) and (SYNPCC7942_RS01140) and (SYNPCC7942_RS01430) and (SYNPCC7942_RS01580) and (SYNPCC7942_RS02080) and (SYNPCC7942_RS13305) and (SYNPCC7942_RS03350) and (SYNPCC7942_RS03355) and (SYNPCC7942_RS03485) and (SYNPCC7942_RS03570) and (SYNPCC7942_RS03575) and (SYNPCC7942_RS04540) and (SYNPCC7942_RS05290) and (SYNPCC7942_RS13675) and (SYNPCC7942_RS05745) and (SYNPCC7942_RS06020) and…	((RPE_RS24995) and (RPE_RS06705) and (RPE_RS06710) and (RPE_RS06715) and (RPE_RS06720) and (RPE_RS06815) and (RPE_RS06820))
CLt3_1pp	Chloride transport out via proton antiport (1:1) (periplasm)	H+ + Chloride -> H+ + Chloride	(SYNPCC7942_RS07830) and (SYNPCC7942_RS08055) and (SYNPCC7942_RS06405)
Ktu	Potassium transport (thylakoid)	Potassium <=> Potassium	(SYNPCC7942_RS06275)
MNHNAtpp	Na+ export via NADPH dependent Mnh complex	Sodium + H+ + Plastoquinone + Nicotinamide adenine dinucleotide phosphate - reduced -> Plastoquinol + Nicotinamide adenine dinucleotide phosphate + Sodium	(SYNPCC7942_RS07530) and (SYNPCC7942_RS07525) and (SYNPCC7942_RS07520) and (SYNPCC7942_RS07515) and (SYNPCC7942_RS13745) and (SYNPCC7942_RS07510) and (SYNPCC7942_RS07455)	(RPE_RS12710)
PCXHtpp	H+ export PcxA	H+ -> H+	(SYNPCC7942_RS05065)
ABTA	4-aminobutyrate transaminase	2-Oxoglutarate + 4-Aminobutanoate -> L-Glutamate + Succinic semialdehyde	(RPE_RS09070) or (RPE_RS24405) or (OLD_iJN678_glnH_glnP)	(RPE_RS09125) or (RPE_RS24405)
ALAabcpp	L-alanine transport via ABC system (periplasm)	H2O H2O + ATP C10H12N5O13P3 + L-Alanine -> Phosphate + ADP C10H12N5O10P2 + L-Alanine + H+	(OLD_iJN678_mntB) and (OLD_iJN678_rfbA) and (RPE_RS18710) or (RPE_RS22980) and (RPE_RS02040) or (RPE_RS02930) or (RPE_RS04925) or (RPE_RS05040) or (RPE_RS06990) or (RPE_RS08275) or (RPE_RS08305) or (RPE_RS08320) or (RPE_RS08400) or (RPE_RS08535) or (RPE_RS15335) or (RPE_RS15590) or (RPE_RS16070) or (RPE_RS18700) or (RPE_RS18895) or (RPE_RS18920) or (RPE_RS19250) or (RPE_RS21035) or (RPE_RS21080) …	(RPE_RS19250) or (RPE_RS23475) or (RPE_RS03690) or (RPE_RS04270) or (RPE_RS13695)
ATPSu	ATP synthetase(u)	3 Phosphate + 3 ADP C10H12N5O10P2 + 14 H+ -> 3 H2O H2O + 11 H+ + 3 ATP C10H12N5O13P3	(OLD_iJN678_atpI) and (OLD_iJN678_atpG) and (OLD_iJN678_atpF) and (RPE_RS01415) and (OLD_iJN678_atpD) and (RPE_RS01410) and (RPE_RS01395) or (RPE_RS05650) or (RPE_RS21290) and (OLD_iJN678_atpE) and (OLD_iJN678_atpH) and (OLD_iJN678_atp1)	(RPE_RS01405) and (RPE_RS01410) and (RPE_RS01415) and (RPE_RS01420) and (RPE_RS23865) and (RPE_RS23870) and (RPE_RS23875) and (RPE_RS23880)
CBFC2	Cytochrome b6/f complex	2 H+ + 2 Ferricytochrome c6 + Plastoquinol -> 4 H+ + 2 Ferrocytochrome c6 + Plastoquinone	(OLD_iJN678_pcr) and (RPE_RS04610) and (OLD_iJN678_petA) and (OLD_iJN678_petA) and (OLD_iJN678_petA) and (OLD_iJN678_petC) and (OLD_iJN678_petD) and (OLD_iJN678_petF) and (OLD_iJN678_slr1623) and (OLD_iJN678_petH) and (OLD_iJN678_ycf40) and (OLD_iJN678_braG__livF) and (OLD_iJN678_cpcA) and (OLD_iJN678_cpcB) and (OLD_iJN678_cpcB) and (OLD_iJN678_cpcC) and (OLD_iJN678_cpcD) and (OLD_iJN678_cpcE) an…
CBFC2pp	Cytochrome b6/f complex periplasm	2 H+ + Plastoquinol + 2 Ferricytochrome c6 -> 4 H+ + Plastoquinone + 2 Ferrocytochrome c6	(OLD_iJN678_pcr) and (RPE_RS04610) and (OLD_iJN678_petA) and (OLD_iJN678_petA) and (OLD_iJN678_petA) and (OLD_iJN678_petC) and (OLD_iJN678_petD) and (OLD_iJN678_petF) and (OLD_iJN678_slr1623) and (OLD_iJN678_petH) and (OLD_iJN678_ycf40) and (OLD_iJN678_braG__livF) and (OLD_iJN678_cpcA) and (OLD_iJN678_cpcB) and (OLD_iJN678_cpcB) and (OLD_iJN678_cpcC) and (OLD_iJN678_cpcD) and (OLD_iJN678_cpcE) an…
CBFCpp	Cytochrome b6/f complex periplasm	2 H+ + Plastoquinol + 2 Plastocyanin(Cu2+) -> 4 H+ + Plastoquinone + 2 Plastocyanin(Cu+)	(OLD_iJN678_pcr) and (RPE_RS04610) and (OLD_iJN678_petA) and (OLD_iJN678_petA) and (OLD_iJN678_petA) and (OLD_iJN678_petC) and (OLD_iJN678_petD) and (OLD_iJN678_petF) and (OLD_iJN678_slr1623) and (OLD_iJN678_petH) and (OLD_iJN678_ycf40) and (OLD_iJN678_braG__livF) and (OLD_iJN678_cpcA) and (OLD_iJN678_cpcB) and (OLD_iJN678_cpcB) and (OLD_iJN678_cpcC) and (OLD_iJN678_cpcD) and (OLD_iJN678_cpcE) an…
CBFCu	Cytochrome b6/f complex	2 Plastocyanin(Cu2+) + 2 H+ + Plastoquinol -> 2 Plastocyanin(Cu+) + 4 H+ + Plastoquinone	(OLD_iJN678_pcr) and (RPE_RS04610) and (OLD_iJN678_petA) and (OLD_iJN678_petA) and (OLD_iJN678_petA) and (OLD_iJN678_petC) and (OLD_iJN678_petD) and (OLD_iJN678_petF) and (OLD_iJN678_slr1623) and (OLD_iJN678_petH) and (OLD_iJN678_ycf40) and (OLD_iJN678_braG__livF) and (OLD_iJN678_cpcA) and (OLD_iJN678_cpcB) and (OLD_iJN678_cpcB) and (OLD_iJN678_cpcC) and (OLD_iJN678_cpcD) and (OLD_iJN678_cpcE) an…
CYO1b2_syn	Cytochrome c oxidase, synechocystis (2 protons)	0.5 O2 O2 + 4 H+ + 2 Plastocyanin(Cu+) -> 2 Plastocyanin(Cu2+) + H2O H2O + 2 H+	(RPE_RS19310) or (RPE_RS23695) or (RPE_RS19310) or (RPE_RS23695) and (OLD_iJN678_cpcG) or (OLD_iJN678_cpcG) and (OLD_iJN678_ctaC) or (OLD_iJN678_ctaC)	(RPE_RS19335) or (RPE_RS19340)
CYO1b2pp_syn	Cytochrome c oxidase, synechocystis (2 protons periplasm)	4 H+ + 0.5 O2 O2 + 2 Plastocyanin(Cu+) -> 2 H+ + H2O H2O + 2 Plastocyanin(Cu2+)	(RPE_RS19310) or (RPE_RS23695) or (RPE_RS19310) or (RPE_RS23695) and (OLD_iJN678_cpcG) or (OLD_iJN678_cpcG) and (OLD_iJN678_ctaC) or (OLD_iJN678_ctaC)	(RPE_RS19335) or (RPE_RS19340)
CYO1b_syn	Cytochrome c oxidase, synechocystis (2 protons)	0.5 O2 O2 + 4 H+ + 2 Ferrocytochrome c6 -> H2O H2O + 2 H+ + 2 Ferricytochrome c6	(RPE_RS19310) or (RPE_RS23695) or (RPE_RS19310) or (RPE_RS23695) and (OLD_iJN678_cpcG) or (OLD_iJN678_cpcG) and (OLD_iJN678_ctaC) or (OLD_iJN678_ctaC)	(RPE_RS19335) or (RPE_RS19340)
CYO1bpp_syn	Cytochrome c oxidase, synechocystis (2 protons)	4 H+ + 0.5 O2 O2 + 2 Ferrocytochrome c6 -> 2 H+ + H2O H2O + 2 Ferricytochrome c6	(RPE_RS19310) or (RPE_RS23695) or (RPE_RS19310) or (RPE_RS23695) and (OLD_iJN678_cpcG) or (OLD_iJN678_cpcG) and (OLD_iJN678_ctaC) or (OLD_iJN678_ctaC)	(RPE_RS19335) or (RPE_RS19340)
FNOR	Ferredoxin---NADP+ reductase	H+ + Nicotinamide adenine dinucleotide phosphate + 2 Reduced ferredoxin <=> 2 Oxidized ferredoxin + Nicotinamide adenine dinucleotide phosphate - reduced	(OLD_iJN678_petE) or (OLD_iJN678_petE) or (OLD_iJN678_petE) or (OLD_iJN678_petE) and (RPE_RS15340) and (OLD_iJN678_petG)	(RPE_RS08445) and (RPE_RS09735)
G1PTT	Glucose-1-phosphate thymidylyltransferase	D-Glucose 1-phosphate + DTTP C10H13N2O14P3 + H+ -> Diphosphate + DTDPglucose	(OLD_iJN678_rbcS) or (RPE_RS21245)	(RPE_RS21225)
GLCGLYCabcpp_syn	Glucosylglycerol ABC transporter (periplasm)	H2O H2O + ATP C10H12N5O13P3 + 2-(beta-D-Glucosyl)-sn-glycerol -> Phosphate + ADP C10H12N5O10P2 + H+ + 2-(beta-D-Glucosyl)-sn-glycerol	(RPE_RS00520) or (RPE_RS01505) or (RPE_RS02155) or (RPE_RS03605) or (RPE_RS05810) or (RPE_RS06370) or (RPE_RS06940) or (RPE_RS06945) or (RPE_RS08900) or (RPE_RS11005) or (RPE_RS13705) or (RPE_RS15865) or (RPE_RS15985) or (RPE_RS18150) or (RPE_RS19255) or (RPE_RS20360) or (RPE_RS23160) and (OLD_iJN678_slr0033) and (OLD_iJN678_slr0529) and (OLD_iJN678_slr0530)	(RPE_RS19250) or (RPE_RS23475) or (RPE_RS03690) or (RPE_RS04270) or (RPE_RS13695)
GLNTRAT	Glutamyl-tRNA(Gln) amidotransferase	H2O H2O + L-Glutamine + ATP C10H12N5O13P3 + L-Glutamyl-tRNA(Gln) -> Phosphate + ADP C10H12N5O10P2 + H+ + L-Glutamate + L-Glutaminyl-tRNA(Gln)	(RPE_RS09030) or (RPE_RS16815) or (RPE_RS18535) and (RPE_RS16785) and (OLD_iJN678_sll8031)	((RPE_RS16815) and (RPE_RS16845) and (RPE_RS16825))
GLUt2rpp	L-glutamate transport via proton symport, reversible (periplasm)	H+ + L-Glutamate -> H+ + L-Glutamate	(RPE_RS09950) and (RPE_RS00345) or (RPE_RS09935) or (RPE_RS18990) and (OLD_iJN678_glcE)	(RPE_RS00345) or ((RPE_RS09950) and (RPE_RS00485)) or ((RPE_RS09935) and (RPE_RS13695)) or (RPE_RS13700)
GLYCTO1	Glycolate oxidase	O2 O2 + Glycolate C2H3O3 -> Glyoxylate + Hydrogen peroxide	(RPE_RS10700) or (RPE_RS23450) or (OLD_iJN678_slr0531) and (OLD_iJN678_ddh) and (RPE_RS23395)	(RPE_RS23455) or ((RPE_RS10700) and (RPE_RS10045)) or ((RPE_RS21815) and (RPE_RS23435))
GLYabcpp	Glycine transport via ABC system	H2O H2O + ATP C10H12N5O13P3 + Glycine -> Phosphate + ADP C10H12N5O10P2 + H+ + Glycine	(OLD_iJN678_mntB) and (OLD_iJN678_rfbA) and (RPE_RS18710) or (RPE_RS22980) and (RPE_RS02040) or (RPE_RS02930) or (RPE_RS04925) or (RPE_RS05040) or (RPE_RS06990) or (RPE_RS08275) or (RPE_RS08305) or (RPE_RS08320) or (RPE_RS08400) or (RPE_RS08535) or (RPE_RS15335) or (RPE_RS15590) or (RPE_RS16070) or (RPE_RS18700) or (RPE_RS18895) or (RPE_RS18920) or (RPE_RS19250) or (RPE_RS21035) or (RPE_RS21080) …	(RPE_RS19250) or (RPE_RS23475) or (RPE_RS03690) or (RPE_RS04270) or (RPE_RS13695)
H2ASE_syn	Bidirectional [NiFe] Hydrogenase	H+ + Nicotinamide adenine dinucleotide phosphate - reduced <=> Hydrogen + Nicotinamide adenine dinucleotide phosphate	(OLD_iJN678_sll0146) and (RPE_RS08615) or (RPE_RS12665) or (RPE_RS23225) and (RPE_RS19285) or (RPE_RS23175) and (OLD_iJN678_hoxH) and (OLD_iJN678_ho2)	(RPE_RS08615) or (RPE_RS12665) or ((RPE_RS23230) and (RPE_RS08620)) or (RPE_RS12675) or (RPE_RS19300) or ((RPE_RS23225) and (RPE_RS08625)) or (RPE_RS12680) or (RPE_RS19285)
HISabcpp	L-histidine transport via ABC system (periplasm)	H2O H2O + ATP C10H12N5O13P3 + L-Histidine -> Phosphate + L-Histidine + ADP C10H12N5O10P2 + H+	(OLD_iJN678_mntB) and (OLD_iJN678_rfbA) and (RPE_RS18710) or (RPE_RS22980) and (RPE_RS02040) or (RPE_RS02930) or (RPE_RS04925) or (RPE_RS05040) or (RPE_RS06990) or (RPE_RS08275) or (RPE_RS08305) or (RPE_RS08320) or (RPE_RS08400) or (RPE_RS08535) or (RPE_RS15335) or (RPE_RS15590) or (RPE_RS16070) or (RPE_RS18700) or (RPE_RS18895) or (RPE_RS18920) or (RPE_RS19250) or (RPE_RS21035) or (RPE_RS21080) …	(RPE_RS19250) or (RPE_RS23475) or (RPE_RS03690) or (RPE_RS04270) or (RPE_RS13695)
HOXG	Heme oxygenase 1	3 O2 O2 + 5 H+ + Protoheme C34H30FeN4O4 + 3 Nicotinamide adenine dinucleotide phosphate - reduced -> Fe2+ mitochondria + 3 H2O H2O + Biliverdin cytosol + Carbon monoxide + 3 Nicotinamide adenine dinucleotide phosphate	(RPE_RS06740) or (OLD_iJN678_hemL)	((RPE_RS06740) or (RPE_RS06740))
HPYRRx	Hydroxypyruvate reductase (NADH)	Nicotinamide adenine dinucleotide - reduced + H+ + Hydroxypyruvate -> (R)-Glycerate + Nicotinamide adenine dinucleotide	(RPE_RS00490) or (RPE_RS01225) or (RPE_RS20745) or (OLD_iJN678_ctaE)	(RPE_RS00490) or (RPE_RS01225) or (RPE_RS08400) or (RPE_RS18005) or (RPE_RS20745) or (RPE_RS08400) or (RPE_RS20745)
LYSabcpp	L-lysine transport via ABC system (periplasm)	H2O H2O + ATP C10H12N5O13P3 + L-Lysine -> L-Lysine + Phosphate + ADP C10H12N5O10P2 + H+	(RPE_RS01505) or (RPE_RS02155) or (RPE_RS02580) or (RPE_RS04925) or (RPE_RS05810) or (RPE_RS07400) or (RPE_RS08900) or (RPE_RS10130) or (RPE_RS11005) or (RPE_RS12760) or (RPE_RS13705) or (RPE_RS15590) or (RPE_RS15865) or (RPE_RS16590) or (RPE_RS18150) or (RPE_RS18920) or (RPE_RS19250) or (RPE_RS19255) or (RPE_RS19705) or (RPE_RS20360) or (RPE_RS24410) and (OLD_iJN678_glnH)	(RPE_RS19250) or (RPE_RS23475) or (RPE_RS03690) or (RPE_RS04270) or (RPE_RS13695)
MAN1PT2	Mannose-1-phosphate guanylyltransferase (GDP)	GDP C10H12N5O11P2 + D-Mannose 1-phosphate + H+ -> Phosphate + GDP-D-mannose	(RPE_RS17505) or (RPE_RS21340) or (RPE_RS17505) or (RPE_RS21340) or (OLD_iJN678_hoxY)	(RPE_RS17505) or ((RPE_RS21340) or (RPE_RS17505)) or ((RPE_RS21340) or (RPE_RS17505)) or (RPE_RS21340)
MI1PS	Myo Inositol 1 phosphate synthase	D-Glucose 6-phosphate -> 1D-myo-Inositol 1-phosphate	(OLD_iJN678_sll1459) or (RPE_RS09045) or (RPE_RS10750)	(RPE_RS10750) or (RPE_RS24890)
MNt2pp	Manganese (Mn+2) transport in via proton symport (periplasm)	H+ + Manganese -> H+ + Manganese	(RPE_RS02620) or (RPE_RS14260) or (RPE_RS15510) or (RPE_RS15670) or (RPE_RS17295) or (RPE_RS23920) and (OLD_iJN678_manA) and (RPE_RS14265) or (RPE_RS23940)	(RPE_RS15145)
NDH1_1p	NAD(P)H dehydrogenase (plastoquinone-8 & 3 protons) (periplasm)	4 H+ + Nicotinamide adenine dinucleotide phosphate - reduced + Plastoquinone -> 3 H+ + Nicotinamide adenine dinucleotide phosphate + Plastoquinol	(RPE_RS08655) or (RPE_RS12715) or (RPE_RS08655) or (RPE_RS12720) and (OLD_iJN678_ndhE) and (RPE_RS08625) or (RPE_RS12680) and (RPE_RS127202) and (OLD_iJN678_natB) and (OLD_iJN678_ndhC) and (OLD_iJN678_ndhF) and (RPE_RS08610) or (RPE_RS12650) and (OLD_iJN678_ndhG) and (OLD_iJN678_ndhI) and (RPE_RS08600) or (RPE_RS12560) or (OLD_iJN678_sll1734) and (OLD_iJN678_slr1302) and (OLD_iJN678_sll1220) and …	(RPE_RS08605) and (RPE_RS08610) and (RPE_RS08615) and (RPE_RS08620) and (RPE_RS08625) and (RPE_RS08630) and (RPE_RS08635) and (RPE_RS08640) and (RPE_RS08645) and (RPE_RS08650) and (RPE_RS08655) and (RPE_RS08660) and (RPE_RS08665)
NDH1_1u	NAD(P)H dehydrogenase (plastoquinone-8 & 3 protons) (tilacoide)	4 H+ + Nicotinamide adenine dinucleotide phosphate - reduced + Plastoquinone -> Nicotinamide adenine dinucleotide phosphate + 3 H+ + Plastoquinol	(RPE_RS08655) or (RPE_RS12715) or (RPE_RS08655) or (RPE_RS12720) and (OLD_iJN678_ndhE) and (RPE_RS08625) or (RPE_RS12680) and (RPE_RS127202) and (OLD_iJN678_natB) and (OLD_iJN678_ndhC) and (OLD_iJN678_ndhF) and (RPE_RS08610) or (RPE_RS12650) and (OLD_iJN678_ndhG) and (OLD_iJN678_ndhI) and (RPE_RS08600) or (RPE_RS12560) or (OLD_iJN678_sll1734) and (OLD_iJN678_slr1302) and (OLD_iJN678_sll1220) and …	(RPE_RS10410) or (RPE_RS17780) or (RPE_RS17785) or (RPE_RS03550)
NDH1_2p	NAD(P)H dehydrogenase (plastoquinone-8 & 3 protons) (periplasm)	Nicotinamide adenine dinucleotide - reduced + 4 H+ + Plastoquinone -> 3 H+ + Nicotinamide adenine dinucleotide + Plastoquinol	(RPE_RS08655) or (RPE_RS12715) or (RPE_RS08655) or (RPE_RS12720) and (OLD_iJN678_ndhE) and (RPE_RS08625) or (RPE_RS12680) and (RPE_RS127202) and (OLD_iJN678_natB) and (OLD_iJN678_ndhC) and (OLD_iJN678_ndhF) and (RPE_RS08610) or (RPE_RS12650) and (OLD_iJN678_ndhG) and (OLD_iJN678_ndhI) and (RPE_RS08600) or (RPE_RS12560) or (OLD_iJN678_sll1734) and (OLD_iJN678_slr1302) and (OLD_iJN678_sll1220) and …	(RPE_RS08605) and (RPE_RS08610) and (RPE_RS08615) and (RPE_RS08620) and (RPE_RS08625) and (RPE_RS08630) and (RPE_RS08635) and (RPE_RS08640) and (RPE_RS08645) and (RPE_RS08650) and (RPE_RS08655) and (RPE_RS08660) and (RPE_RS08665)
NDH1_2u	NAD(P)H dehydrogenase (plastoquinone-8 & 3 protons) (tilacoide)	Nicotinamide adenine dinucleotide - reduced + 4 H+ + Plastoquinone -> Nicotinamide adenine dinucleotide + 3 H+ + Plastoquinol	(RPE_RS08655) or (RPE_RS12715) or (RPE_RS08655) or (RPE_RS12720) and (OLD_iJN678_ndhE) and (RPE_RS08625) or (RPE_RS12680) and (RPE_RS127202) and (OLD_iJN678_natB) and (OLD_iJN678_ndhC) and (OLD_iJN678_ndhF) and (RPE_RS08610) or (RPE_RS12650) and (OLD_iJN678_ndhG) and (OLD_iJN678_ndhI) and (RPE_RS08600) or (RPE_RS12560) or (OLD_iJN678_sll1734) and (OLD_iJN678_slr1302) and (OLD_iJN678_sll1220) and …	(RPE_RS10410) or (RPE_RS17780) or (RPE_RS17785) or (RPE_RS03550)
NDH1_3u	Active co2 transporter facilitator (tilacoide)	H2O H2O + 3 H+ + Nicotinamide adenine dinucleotide phosphate - reduced + CO2 CO2 + Plastoquinone -> Bicarbonate + Nicotinamide adenine dinucleotide phosphate + 3 H+ + Plastoquinol	(RPE_RS08625) or (RPE_RS12680) and (RPE_RS127202) and (OLD_iJN678_natB) and (OLD_iJN678_ndhC) and (OLD_iJN678_ndhF) and (RPE_RS08610) or (RPE_RS12650) and (OLD_iJN678_ndhG) and (OLD_iJN678_ndhI) and (RPE_RS08600) or (RPE_RS12560) or (OLD_iJN678_sll1734) and (OLD_iJN678_slr1302) and (OLD_iJN678_sll1220) and (OLD_iJN678_sll0146) and (RPE_RS08615) or (RPE_RS12665) or (RPE_RS23225) and (RPE_RS19285) …	(RPE_RS10410) or (RPE_RS17780) or (RPE_RS17785) or (RPE_RS03550)
NDH1_4pp	Active co2 transporter facilitator (periplasm)	H2O H2O + 3 H+ + Nicotinamide adenine dinucleotide phosphate - reduced + CO2 CO2 + Plastoquinone -> 3 H+ + Bicarbonate + Nicotinamide adenine dinucleotide phosphate + Plastoquinol	(RPE_RS08625) or (RPE_RS12680) and (RPE_RS127202) and (OLD_iJN678_natB) and (OLD_iJN678_ndhC) and (OLD_iJN678_ndhF) and (RPE_RS08610) or (RPE_RS12650) and (OLD_iJN678_ndhG) and (OLD_iJN678_ndhI) and (RPE_RS08600) or (RPE_RS12560) or (OLD_iJN678_sll1734) and (OLD_iJN678_slr1302) and (OLD_iJN678_sll1220) and (OLD_iJN678_sll0146) and (RPE_RS08615) or (RPE_RS12665) or (RPE_RS23225) and (RPE_RS19285) …	(RPE_RS08605) and (RPE_RS08610) and (RPE_RS08615) and (RPE_RS08620) and (RPE_RS08625) and (RPE_RS08630) and (RPE_RS08635) and (RPE_RS08640) and (RPE_RS08645) and (RPE_RS08650) and (RPE_RS08655) and (RPE_RS08660) and (RPE_RS08665)
NTD4	5-nucleotidase (CMP)	CMP C9H12N3O8P + H2O H2O -> Phosphate + Cytidine	(RPE_RS13545) or (OLD_iJN678_sll1262)	(RPE_RS13560)
POR_1	Protochlorophyllide oxidoreductase	Protochlorophyllide + H+ + Nicotinamide adenine dinucleotide phosphate - reduced -> Nicotinamide adenine dinucleotide phosphate + Chlorophyllide a	(RPE_RS06675) or (RPE_RS06795) or (RPE_RS15965) or (RPE_RS19390) or (RPE_RS22580) and (RPE_RS06770) and (RPE_RS06785) or (OLD_iJN678_ndhJ)	(RPE_RS06730)
PROabcpp	L-proline transport via ABC system (periplasm)	H2O H2O + ATP C10H12N5O13P3 + L-Proline -> Phosphate + ADP C10H12N5O10P2 + H+ + L-Proline	(OLD_iJN678_mntB) and (OLD_iJN678_rfbA) and (RPE_RS18710) or (RPE_RS22980) and (RPE_RS02040) or (RPE_RS02930) or (RPE_RS04925) or (RPE_RS05040) or (RPE_RS06990) or (RPE_RS08275) or (RPE_RS08305) or (RPE_RS08320) or (RPE_RS08400) or (RPE_RS08535) or (RPE_RS15335) or (RPE_RS15590) or (RPE_RS16070) or (RPE_RS18700) or (RPE_RS18895) or (RPE_RS18920) or (RPE_RS19250) or (RPE_RS21035) or (RPE_RS21080) …	(RPE_RS19250) or (RPE_RS23475) or (RPE_RS03690) or (RPE_RS04270) or (RPE_RS13695)
RBCh	Ribulose-bisphosphate carboxylase	O2 O2 + D-Ribulose 1,5-bisphosphate -> 2-Phosphoglycolate + 2 H+ + 3-Phospho-D-glycerate	(RPE_RS06845) or (RPE_RS13465) and (OLD_iJN678_petM)	(RPE_RS13470) or ((RPE_RS06860) and (RPE_RS06855))
RBPC	Ribulose-bisphosphate carboxylase	CO2 CO2 + H2O H2O + D-Ribulose 1,5-bisphosphate -> 2 H+ + 2 3-Phospho-D-glycerate	(RPE_RS06845) or (RPE_RS13465) and (OLD_iJN678_petM)	(RPE_RS06845) or ((RPE_RS13465) and (RPE_RS06855))
SERabcpp	L-serine transport via ABC system (periplasm)	H2O H2O + ATP C10H12N5O13P3 + L-Serine -> Phosphate + ADP C10H12N5O10P2 + H+ + L-Serine	(OLD_iJN678_mntB) and (OLD_iJN678_rfbA) and (RPE_RS18710) or (RPE_RS22980) and (RPE_RS02040) or (RPE_RS02930) or (RPE_RS04925) or (RPE_RS05040) or (RPE_RS06990) or (RPE_RS08275) or (RPE_RS08305) or (RPE_RS08320) or (RPE_RS08400) or (RPE_RS08535) or (RPE_RS15335) or (RPE_RS15590) or (RPE_RS16070) or (RPE_RS18700) or (RPE_RS18895) or (RPE_RS18920) or (RPE_RS19250) or (RPE_RS21035) or (RPE_RS21080) …	(RPE_RS19250) or (RPE_RS23475) or (RPE_RS03690) or (RPE_RS04270) or (RPE_RS13695)
SUCOAS	Succinyl-CoA synthetase (ADP-forming)	Coenzyme A + Succinate + ATP C10H12N5O13P3 <=> Phosphate + ADP C10H12N5O10P2 + Succinyl-CoA	(OLD_iJN678_ssl3803) and (RPE_RS01465) or (RPE_RS16010)	((RPE_RS16045) and (RPE_RS16050))
SUCRabcpp_syn	Sucrose ABC transporter (periplasm)	H2O H2O + ATP C10H12N5O13P3 + Sucrose C12H22O11 -> Phosphate + ADP C10H12N5O10P2 + H+ + Sucrose C12H22O11	(RPE_RS00520) or (RPE_RS01505) or (RPE_RS02155) or (RPE_RS03605) or (RPE_RS05810) or (RPE_RS06370) or (RPE_RS06940) or (RPE_RS06945) or (RPE_RS08900) or (RPE_RS11005) or (RPE_RS13705) or (RPE_RS15865) or (RPE_RS15985) or (RPE_RS18150) or (RPE_RS19255) or (RPE_RS20360) or (RPE_RS23160) and (OLD_iJN678_slr0033) and (OLD_iJN678_slr0529) and (OLD_iJN678_slr0530)
THZPSN	Thiazole phosphate synthesis	1-deoxy-D-xylulose 5-phosphate + L-Cysteine + L-Tyrosine + ATP C10H12N5O13P3 -> CO2 CO2 + L-Alanine + H2O H2O + H+ + AMP C10H12N5O7P + Diphosphate + 4-Hydroxy-benzyl alcohol + 4-Methyl-5-(2-phosphoethyl)-thiazole	(RPE_RS10380) or (OLD_iJN678_ureF)	(RPE_RS10385)
THZSN_1	Thiazole synthesis from xylulose	L-Cysteine + Oxidized ferredoxin + L-Tyrosine + 1-deoxy-D-xylulose -> CO2 CO2 + Pyruvate + H2O H2O + H+ + Ammonium + Reduced ferredoxin + 4-Hydroxy-benzyl alcohol + 4-Methyl-5-(2-hydroxyethyl)-thiazole	(RPE_RS10380) or (OLD_iJN678_ureF)	(RPE_RS10385)
UREA	Urease	H2O H2O + 2 H+ + Urea CH4N2O -> CO2 CO2 + 2 Ammonium	(OLD_iJN678_sucC) and (OLD_iJN678_ureA) and (RPE_RS18615) and (OLD_iJN678_ureB) and (OLD_iJN678_ureD) and (OLD_iJN678_ureE) and (RPE_RS08745)	(RPE_RS18675) and (RPE_RS18685) and (RPE_RS18690) and (RPE_RS18695)
14GLUCANabcpp	1,4-alpha-D-glucan transport via ABC system (periplasm)	H2O H2O + ATP C10H12N5O13P3 + 1,4-alpha-D-glucan -> Phosphate + ADP C10H12N5O10P2 + H+ + 1,4-alpha-D-glucan	(OLD_iML1515_b4032) and (OLD_iML1515_b4034) and (RPE_RS00530) or (RPE_RS01525) or (RPE_RS02190) or (RPE_RS02620) or (RPE_RS03815) or (RPE_RS06160) or (RPE_RS06385) or (RPE_RS06945) or (RPE_RS06950) or (RPE_RS08905) or (RPE_RS11040) or (RPE_RS13710) or (RPE_RS15955) or (RPE_RS16010) or (RPE_RS18460) or (RPE_RS19285) or (RPE_RS20405) or (RPE_RS23165) and (OLD_iML1515_b4033)	(RPE_RS18445) or (RPE_RS18450) or (RPE_RS18455) or (RPE_RS18460)
23DOGULNt4pp	Na+/ 2,3-Dioxo-L-gulonate symport (periplasm)	Sodium + 2,3-Dioxo-L-gulonate -> Sodium + 2,3-Dioxo-L-gulonate	(OLD_iML1515_b3577) and (RPE_RS11080) or (RPE_RS14450) and (RPE_RS11090) or (RPE_RS19030)	(RPE_RS11080) and (RPE_RS11090)
2DDARAA	2-dehydro-3-deoxy-D-arabinonate Aldolase	2-dehydro-3-deoxy-D-arabinonate <=> Glycolaldehyde + Pyruvate	(RPE_RS15230) or (OLD_iML1515_b0268)	(RPE_RS15230)
2DGLCptspp	2-Deoxy-D-glucose transport via PEP:Pyr PTS (periplasm)	Phosphoenolpyruvate + 2 Deoxy D glucose C6H12O5 -> Pyruvate + 2 Deoxy D glucose 6 phosphate C6H11O8P	(OLD_iML1515_b2415) and (OLD_iML1515_b1817) and (OLD_iML1515_b1819) and (RPE_RS00800) and (OLD_iML1515_b1818)	(RPE_RS00800)
3NTD2pp	3-nucleotidase (UMP) (periplasm)	H2O H2O + 3 UMP C9H11N2O9P -> Phosphate + Uridine	(OLD_iML1515_b4213) or (RPE_RS00160)	(RPE_RS00160)
3NTD4pp	3-nucleotidase (CMP) (periplasm)	H2O H2O + 3 CMP C9H12N3O8P -> Phosphate + Cytidine	(OLD_iML1515_b4213) or (RPE_RS00160) or (RPE_RS00160)	(RPE_RS00160) or (RPE_RS00160)
3NTD7pp	3-nucleotidase (AMP) (periplasm)	H2O H2O + 3 AMP C10H12N5O7P -> Phosphate + Adenosine	(OLD_iML1515_b4213) or (RPE_RS00160)	(RPE_RS00160)
3NTD9pp	3-nucleotidase (GMP) (periplasm)	H2O H2O + Guanosine 3 phosphate C10H12N5O8P -> Phosphate + Guanosine	(OLD_iML1515_b4213) or (RPE_RS00160)	(RPE_RS00160)
3PEPTabcpp	Tripeptide (LalaDgluMdap) transport via ABC system (periplasm)	H2O H2O + ATP C10H12N5O13P3 + L-alanine-D-glutamate-meso-2,6-diaminoheptanedioate -> Phosphate + ADP C10H12N5O10P2 + H+ + L-alanine-D-glutamate-meso-2,6-diaminoheptanedioate	(OLD_iML1515_b1245) and (RPE_RS02190) or (RPE_RS07410) or (RPE_RS08905) or (RPE_RS13710) or (RPE_RS15590) or (RPE_RS15955) or (RPE_RS18810) and (OLD_iML1515_b1244) and (OLD_iML1515_b1329) and (RPE_RS15590) or (RPE_RS15955) or (RPE_RS18810) or (RPE_RS14030) or (RPE_RS18835) or (RPE_RS18840) and (RPE_RS15590) or (RPE_RS15955) or (RPE_RS18810) and (RPE_RS18830) and (RPE_RS18825) or (OLD_iML1515_b124…	(RPE_RS12625)
4ABZGLUH	P-aminobenzoyl-glutamate hydrolase	H2O H2O + 4-aminobenzoyl-glutamate <=> 4-Aminobenzoate + L-Glutamate	(OLD_iML1515_b1337) and (RPE_RS09175)	(RPE_RS09175)
ACACCT	Acetyl-CoA:acetoacetyl-CoA transferase	Acetyl-CoA + Acetoacetate -> Acetate + Acetoacetyl-CoA	(RPE_RS20375) and (RPE_RS20380) or (OLD_iML1515_b1694)	((RPE_RS20375) and (RPE_RS20380))
ACALD	Acetaldehyde dehydrogenase (acetylating)	Coenzyme A + Acetaldehyde + Nicotinamide adenine dinucleotide <=> Nicotinamide adenine dinucleotide - reduced + H+ + Acetyl-CoA	(OLD_iML1515_b0351) or (RPE_RS06215) or (RPE_RS16055) or (RPE_RS18485)	(RPE_RS18485)
ACGAptspp	N-Acetyl-D-glucosamine transport via PEP:Pyr PTS (periplasm)	Phosphoenolpyruvate + N-Acetyl-D-glucosamine -> Pyruvate + N-Acetyl-D-glucosamine 6-phosphate	(RPE_RS00800) and (OLD_iML1515_b2417) and (OLD_iML1515_b2415) and (OLD_iML1515_b1101) or (OLD_iML1515_b2415) and (RPE_RS00800) and (OLD_iML1515_b0679)	(RPE_RS00800)
ACMANAptspp	N-acetyl-D-mannosamine transport via PTS (periplasm)	Phosphoenolpyruvate + N-Acetyl-D-mannosamine -> Pyruvate + N-Acetyl-D-mannosamine 6-phosphate	(OLD_iML1515_b2415) and (OLD_iML1515_b1818) and (RPE_RS00800) and (OLD_iML1515_b1817) and (OLD_iML1515_b1819)	(RPE_RS00800)
ACMUMptspp	N-acetylmuramate transport via PEP:Pyr PTS (periplasm)	Phosphoenolpyruvate + N-Acetylmuramate -> Pyruvate + N-acetylmuramate 6-phosphate	(OLD_iML1515_b2417) and (RPE_RS00800) and (OLD_iML1515_b2415) and (OLD_iML1515_b2429)	(RPE_RS00800)
ACOLIPAabctex	Arabinose modified core oligosaccharide lipid A transport via ABC system (periplasm to extracellular)	H2O H2O + ATP C10H12N5O13P3 + 4-Amino-4-deoxy-L-arabinose modified core oligosaccharide lipid A -> Phosphate + ADP C10H12N5O10P2 + H+ + 4-Amino-4-deoxy-L-arabinose modified core oligosaccharide lipid A	(OLD_iML1515_b4262) and (OLD_iML1515_b4261) and (OLD_iML1515_b3199) and (RPE_RS02155) or (RPE_RS05040) or (RPE_RS05045) or (RPE_RS07410) or (RPE_RS08400) or (RPE_RS08535) or (RPE_RS08540) or (RPE_RS15335) or (RPE_RS16070) or (RPE_RS18985) or (RPE_RS18990) or (RPE_RS19255) or (RPE_RS21035) or (RPE_RS21110) or (RPE_RS21115) or (RPE_RS22970) and (OLD_iML1515_b3200) and (OLD_iML1515_b0054) and (OLD_i…	(RPE_RS01525) or (RPE_RS02155) or (RPE_RS02620) or (RPE_RS02655) or (RPE_RS02970) or (RPE_RS03815) or (RPE_RS05040) or (RPE_RS05045)
ACONTa	Aconitase (half-reaction A, Citrate hydro-lyase)	Citrate <=> H2O H2O + Cis-Aconitate	(OLD_iML1515_b0118) or (RPE_RS01555)	(RPE_RS01555)
ACONTb	Aconitase (half-reaction B, Isocitrate hydro-lyase)	H2O H2O + Cis-Aconitate <=> Isocitrate	(OLD_iML1515_b0118) or (RPE_RS01555)	(RPE_RS01555)
ACPPAT120	Acyl-(acyl carrier protein):phosphate acyltransferase (C12:0)	Dodecanoyl-ACP (n-C12:0ACP) + Phosphate + H+ -> Acyl carrier protein + Dodecanoly-phosphate (n-C12:0)	(OLD_iML1515_b1094) and (RPE_RS14190)	((RPE_RS10145) and (RPE_RS14190))
ACPPAT140	Acyl-(acyl carrier protein):phosphate acyltransferase (C14:0)	Phosphate + H+ + Myristoyl-ACP (n-C14:0ACP) -> Acyl carrier protein + Tetradecanoyl-phosphate (n-C14:0)	(OLD_iML1515_b1094) and (RPE_RS14190)	((RPE_RS10145) and (RPE_RS14190))
ACPPAT141	Acyl-(acyl carrier protein):phosphate acyltransferase (C14:1)	Phosphate + H+ + Cis-tetradec-7-enoyl-[acyl-carrier protein] (n-C14:1) -> Acyl carrier protein + Tetradecanoyl-phosphate (n-C14:1)	(OLD_iML1515_b1094) and (RPE_RS14190)	((RPE_RS10145) and (RPE_RS14190))
ACPPAT160	Acyl-(acyl carrier protein):phosphate acyltransferase (C16:0)	Palmitoyl-ACP (n-C16:0ACP) + Phosphate + H+ -> Acyl carrier protein + Hexadecanoyl-phosphate (n-C16:0)	(OLD_iML1515_b1094) and (RPE_RS14190)	((RPE_RS10145) and (RPE_RS14190))
ACPPAT161	Acyl-(acyl carrier protein):phosphate acyltransferase (C16:1)	Cis-hexadec-9-enoyl-[acyl-carrier protein] (n-C16:1) + Phosphate + H+ -> Acyl carrier protein + Hexadecanoyl-phosphate (n-C16:1)	(OLD_iML1515_b1094) and (RPE_RS14190)	((RPE_RS10145) and (RPE_RS14190))
ACPPAT180	Acyl-(acyl carrier protein):phosphate acyltransferase (C18:0)	Phosphate + H+ + Octadecanoyl-ACP (n-C18:0ACP) -> Acyl carrier protein + Octadecanoyl-phosphate (n-C18:0)	(OLD_iML1515_b1094) and (RPE_RS14190)	((RPE_RS10145) and (RPE_RS14190))
ACPPAT181	Acyl-(acyl carrier protein):phosphate acyltransferase (C18:1)	Phosphate + H+ + Cis-octadec-11-enoyl-[acyl-carrier protein] (n-C18:1) -> Acyl carrier protein + Octadecanoyl-phosphate (n-C18:1)	(OLD_iML1515_b1094) and (RPE_RS14190)	((RPE_RS10145) and (RPE_RS14190))
ADOCBLabcpp	Adenosylcobalamin transport via ABC system (periplasm)	H2O H2O + ATP C10H12N5O13P3 + Adenosylcobalamin -> Phosphate + ADP C10H12N5O10P2 + H+ + Adenosylcobalamin	(OLD_iML1515_b1709) and (OLD_iML1515_b0158) and (RPE_RS02650) or (RPE_RS15825)	((RPE_RS15685) and (RPE_RS15690) and (RPE_RS15695)) or ((RPE_RS02650) and (RPE_RS02655) and (RPE_RS02660))
ADOCBLtonex	Adenosylcobalimin transport via ton system (extermal)	H+ + Adenosylcobalamin -> H+ + Adenosylcobalamin	(OLD_iML1515_b1252) and (RPE_RS04840) or (RPE_RS15780) or (RPE_RS22880) and (RPE_RS04835) or (RPE_RS15785) or (RPE_RS22875) or (RPE_RS23535) and (OLD_iML1515_b3966)	((RPE_RS04835) and (RPE_RS04840) and (RPE_RS04845))
ADPRDP	ADPribose diphosphatase	H2O H2O + ADPribose C15H21N5O14P2 -> 2 H+ + AMP C10H12N5O7P + Alpha-D-Ribose 5-phosphate	(OLD_iML1515_b3397) or (RPE_RS18805)	(RPE_RS18805)
AGM3PApp	N-Acetyl-D-glucosamine(anhydrous)N-Acetylmuramyl-tripeptide amidase (periplasm)	H2O H2O + N-Acetyl-D-glucosamine(anhydrous)N-Acetylmuramyl-tripeptide -> L-alanine-D-glutamate-meso-2,6-diaminoheptanedioate + N-Acetyl-D-glucosamine(anhydrous)N-Acetylmuramic acid	(OLD_iML1515_b4169) or (RPE_RS14960) or (RPE_RS14960) or (RPE_RS10530)	(RPE_RS14960)
AGM4PApp	N-Acetyl-D-glucosamine(anhydrous)N-Acetylmuramyl-tetrapeptide amidase (periplasm)	H2O H2O + N-Acetyl-D-glucosamine(anhydrous)N-Acetylmuramyl-tetrapeptide -> L-alanine-D-glutamate-meso-2,6-diaminoheptanedioate-D-alanine + N-Acetyl-D-glucosamine(anhydrous)N-Acetylmuramic acid	(RPE_RS14960) or (OLD_iML1515_b4169) or (RPE_RS14960) or (RPE_RS10530)	(RPE_RS14960) or (RPE_RS10530)
AGt3	Silver transport out via proton antiport	H+ + Silver -> H+ + Silver	(OLD_iML1515_b0572) and (OLD_iML1515_b0574) and (OLD_iML1515_b0573) and (RPE_RS23285)	((RPE_RS23285) and (RPE_RS23290))
AI2abcpp	Autoinducer-2 ABC transporter	H2O H2O + ATP C10H12N5O13P3 + (2R,4S)-2-methyl-2,3,3,4-tetrahydroxytetrahydrofuran -> Phosphate + ADP C10H12N5O10P2 + H+ + (2R,4S)-2-methyl-2,3,3,4-tetrahydroxytetrahydrofuran	(OLD_iML1515_b1516) and (RPE_RS19255) or (RPE_RS21110) and (OLD_iML1515_b1515) and (OLD_iML1515_b1514)	(RPE_RS02155) or (RPE_RS03320) or (RPE_RS06990) or (RPE_RS08305) or (RPE_RS08600) or (RPE_RS10700) or (RPE_RS11040) or (RPE_RS12005) or (RPE_RS15335) or (RPE_RS15585) or (RPE_RS16070) or (RPE_RS16660) or (RPE_RS18810) or (RPE_RS18985)
ALATA_L	L-alanine transaminase	L-Alanine + 2-Oxoglutarate <=> Pyruvate + L-Glutamate	(OLD_iML1515_b2290) or (RPE_RS14765) or (RPE_RS20865)	(RPE_RS14765) or (RPE_RS20865)
ALDD3y	Aldehyde dehydrogenase (propanal, NADP)	H2O H2O + Nicotinamide adenine dinucleotide phosphate + Propanal -> 2 H+ + Nicotinamide adenine dinucleotide phosphate - reduced + Propionate (n-C3:0)	(RPE_RS01120) or (RPE_RS11340) or (RPE_RS11955) or (RPE_RS21155) or (RPE_RS10455) or (OLD_iML1515_b3011)	(RPE_RS21155)
ALLabcpp	D-allose transport via ABC system (periplasm)	H2O H2O + ATP C10H12N5O13P3 + D-Allose -> Phosphate + ADP C10H12N5O10P2 + H+ + D-Allose	(RPE_RS16075) or (RPE_RS18705) or (RPE_RS18985) and (OLD_iML1515_b4088) and (OLD_iML1515_b4086)	(RPE_RS01525) or (RPE_RS03320) or (RPE_RS08600) or (RPE_RS10280) or (RPE_RS11040) or (RPE_RS15955) or (RPE_RS16075) or (RPE_RS19255)
ALPATE160pp	Apolipoprotein N-acyltransferase (phosphatidylethanolamine, periplasm)	Applipoprotein + Phosphatidylethanolamine (dihexadecanoyl, n-C16:0) -> Lipoprotein + 2-Acyl-sn-glycero-3-phosphoethanolamine (n-C16:0)	(OLD_iML1515_b1677) and (RPE_RS01020)	(RPE_RS01020)
ALPATG160pp	Apolipoprotein N-acyltransferase (phosphatidylglycerol, periplasm)	Applipoprotein + Phosphatidylglycerol (dihexadecanoyl, n-C16:0) -> Lipoprotein + 2-Acyl-sn-glycero-3-phosphoglycerol (n-C16:0)	(OLD_iML1515_b1677) and (RPE_RS01020)	(RPE_RS01020)
AMPTASEPG	Aminopeptidase (pro-gly)	H2O H2O + L-Prolinylglycine -> L-Proline + Glycine	(RPE_RS16510) or (RPE_RS18795) or (OLD_iML1515_b0932) or (RPE_RS16510) or (RPE_RS18795) or (OLD_iML1515_b0237)	(RPE_RS16510) or (RPE_RS18795)
ARBTNabcpp	Aerobactin transport via ABC system (periplasm)	H2O H2O + ATP C10H12N5O13P3 + Aerobactin -> Phosphate + ADP C10H12N5O10P2 + H+ + Aerobactin	(RPE_RS02655) or (RPE_RS10280) or (RPE_RS15690) or (RPE_RS15830) and (OLD_iML1515_b0153) and (OLD_iML1515_b0152)	(RPE_RS00530) or (RPE_RS01070) or (RPE_RS01525) or (RPE_RS02620) or (RPE_RS03320) or (RPE_RS03815) or (RPE_RS05485) or (RPE_RS06160) or (RPE_RS07280) or (RPE_RS07410) or (RPE_RS10280) or (RPE_RS11040) or (RPE_RS12005) or (RPE_RS14520) or (RPE_RS14900) or (RPE_RS15545)
ARBTptspp	Arbutin transport via PEP:Pyr PTS (periplasm)	Phosphoenolpyruvate + Arbutin C12H16O7 -> Pyruvate + Arbutin 6-phosphate	(OLD_iML1515_b3722) and (RPE_RS00800) and (OLD_iML1515_b2415) or (OLD_iML1515_b2715) and (RPE_RS00800) and (OLD_iML1515_b2415)	(RPE_RS02170) or (RPE_RS04145)
ARMEPNS	?-D-ribose 1-methylphosphonate 5-triphosphate synthase	ATP C10H12N5O13P3 + Methylphosphonic acid -> Adenine + ?-D-ribose-1-methylphosphonate-5-triphosphate	(RPE_RS15585) and (RPE_RS15605) and (RPE_RS15600) and (OLD_iML1515_b4101)	((RPE_RS15585) and (RPE_RS15595) and (RPE_RS15605) and (RPE_RS15600) and (RPE_RS15610))
ASCBptspp	L-ascorbate transport via PEP:Pyr PTS (periplasm)	Phosphoenolpyruvate + L-Ascorbate -> Pyruvate + L-ascorbate-6-phosphate	(OLD_iML1515_b4195) and (OLD_iML1515_b4193) and (OLD_iML1515_b2415) and (RPE_RS00800) and (OLD_iML1515_b4194)	(RPE_RS00800)
ASNS2	Asparagine synthetase	L-Aspartate + ATP C10H12N5O13P3 + Ammonium -> H+ + AMP C10H12N5O7P + Diphosphate + L-Asparagine	(OLD_iML1515_b3744) or (RPE_RS02905)	(RPE_RS02905)
ASPabcpp	L-aspartate transport via ABC system (periplasm)	H2O H2O + ATP C10H12N5O13P3 + L-Aspartate -> L-Aspartate + Phosphate + ADP C10H12N5O10P2 + H+	(OLD_iML1515_b0654) and (RPE_RS01525) or (RPE_RS02190) or (RPE_RS02620) or (RPE_RS06160) or (RPE_RS07410) or (RPE_RS08905) or (RPE_RS10280) or (RPE_RS11040) or (RPE_RS12770) or (RPE_RS13710) or (RPE_RS15635) or (RPE_RS15955) or (RPE_RS16660) or (RPE_RS18460) or (RPE_RS19750) or (RPE_RS24140) or (RPE_RS24430) and (OLD_iML1515_b0655) and (OLD_iML1515_b0653)	((RPE_RS13700) and (RPE_RS13695) and (RPE_RS13705) and (RPE_RS13710))
ASR	Arsenate reductase	2 Reduced glutathione + Arsenate -> H2O H2O + Oxidized glutathione + Arsenite	(OLD_iML1515_b1064) and (RPE_RS18305)	(RPE_RS18305)
BGLA1	6-phospho-beta-glucosidase	H2O H2O + 6-Phospho-beta-D-glucosyl-(1,4)-D-glucose -> D-Glucose 6-phosphate + D-Glucose	(OLD_iML1515_b1734) or (RPE_RS23075) or (RPE_RS23075)	(RPE_RS23075)
BUTSO3abcpp	Butanesulfonate transport via ABC system (periplasm)	H2O H2O + ATP C10H12N5O13P3 + Butanesulfonate -> Phosphate + ADP C10H12N5O10P2 + H+ + Butanesulfonate	(RPE_RS16005) and (RPE_RS00530) or (RPE_RS01525) or (RPE_RS02190) or (RPE_RS06160) or (RPE_RS06385) or (RPE_RS08905) or (RPE_RS11040) or (RPE_RS15955) or (RPE_RS16010) or (RPE_RS18460) or (RPE_RS19285) or (RPE_RS19460) or (RPE_RS20405) or (RPE_RS23165) and (RPE_RS15995) or (RPE_RS16060) or (RPE_RS00530) or (RPE_RS01525) or (RPE_RS02190) or (RPE_RS02620) or (RPE_RS06160) or (RPE_RS06385) or (RPE_R…	(RPE_RS00525) or (RPE_RS06155) or (RPE_RS06390) or ((RPE_RS16005) and (RPE_RS00530)) or (RPE_RS01150) or (RPE_RS01525) or (RPE_RS01560) or (RPE_RS02135) or (RPE_RS02190) or (RPE_RS02620) or (RPE_RS02655) or (RPE_RS03320)
CBItonex	Cobinamide transport via ton system (extermal)	H+ + Cobinamide -> H+ + Cobinamide	(OLD_iML1515_b1252) and (RPE_RS04840) or (RPE_RS15780) or (RPE_RS22880) and (RPE_RS04835) or (RPE_RS15785) or (RPE_RS22875) or (RPE_RS23535) and (OLD_iML1515_b3966)	((RPE_RS15775) and (RPE_RS15780) and (RPE_RS15785))
CBIuabcpp	Cobinamide transport via ABC system (uptake, periplasm)	H2O H2O + ATP C10H12N5O13P3 + Cobinamide -> Phosphate + ADP C10H12N5O10P2 + H+ + Cobinamide	(RPE_RS02650) or (RPE_RS15825) and (OLD_iML1515_b0158) and (OLD_iML1515_b1709)	((RPE_RS15685) and (RPE_RS15690) and (RPE_RS15695)) or ((RPE_RS02650) and (RPE_RS02655) and (RPE_RS02660))
CBL1abcpp	Cob(1)alamin transport via ABC system (periplasm)	H2O H2O + ATP C10H12N5O13P3 + Cob(I)alamin -> Phosphate + ADP C10H12N5O10P2 + H+ + Cob(I)alamin	(OLD_iML1515_b1709) and (OLD_iML1515_b0158) and (RPE_RS02650) or (RPE_RS15825)	((RPE_RS15685) and (RPE_RS15690) and (RPE_RS15695)) or ((RPE_RS02650) and (RPE_RS02655) and (RPE_RS02660))
CBL1tonex	Cob(1)alamin transport via ton system (extermal)	H+ + Cob(I)alamin -> H+ + Cob(I)alamin	(OLD_iML1515_b1252) and (RPE_RS04840) or (RPE_RS15780) or (RPE_RS22880) and (RPE_RS04835) or (RPE_RS15785) or (RPE_RS22875) or (RPE_RS23535) and (OLD_iML1515_b3966)	((RPE_RS15775) and (RPE_RS15780) and (RPE_RS15785))
CDGUNPD	3,5-cyclic-nucleotide phosphodiesterase	H2O H2O + Cyclic diguanosine monophosphate -> H+ + 5-Phosphoguanylyl(3->5)guanosine	(OLD_iML1515_b2503) or (RPE_RS00445) or (RPE_RS00905) or (RPE_RS03345) or (RPE_RS04495) or (RPE_RS07460) or (RPE_RS09235) or (RPE_RS11715) or (RPE_RS12295) or (RPE_RS14780) or (RPE_RS18500) or (RPE_RS19615) or (RPE_RS20720) or (RPE_RS23515) or (RPE_RS24630) or (RPE_RS24690) or (RPE_RS24810) or (OLD_iML1515_b3525) or (RPE_RS00445) or (RPE_RS00905) or (RPE_RS03345) or (RPE_RS04495) or (RPE_RS07460)…	(RPE_RS00445) or (RPE_RS11715) or (RPE_RS12335) or (RPE_RS18500) or (RPE_RS23515) or ((RPE_RS24690) or (RPE_RS00445)) or (RPE_RS00905) or (RPE_RS03345) or (RPE_RS07460) or (RPE_RS09235) or (RPE_RS11715) or (RPE_RS12295) or (RPE_RS14780) or (RPE_RS18500) or (RPE_RS19615) or (RPE_RS20720) or (RPE_RS23515) or (RPE_RS24630) or (RPE_RS24690) or ((RPE_RS24810) or (RPE_RS04495)) or (RPE_RS09235) or (RPE…
CELBpts	Cellobiose transport via PEPPyr PTS	Phosphoenolpyruvate + Cellobiose -> Pyruvate + 6-Phospho-beta-D-glucosyl-(1,4)-D-glucose	(OLD_iML1515_b2715) and (RPE_RS00800) and (OLD_iML1515_b2415) or (RPE_RS00800) and (OLD_iML1515_b1738) and (OLD_iML1515_b1737) and (OLD_iML1515_b1736) and (OLD_iML1515_b2415)	(RPE_RS00800)
CGLYabcpp	L-Cysteinylglycine (Cys-Gly) transport via ABC system (periplasm)	H2O H2O + ATP C10H12N5O13P3 + Cys Gly C5H10N2O3S -> Cys Gly C5H10N2O3S + Phosphate + ADP C10H12N5O10P2 + H+	(OLD_iML1515_b3544) and (OLD_iML1515_b3542) and (OLD_iML1515_b3543) and (RPE_RS08905) or (RPE_RS11040) or (RPE_RS13710) or (RPE_RS15590) or (RPE_RS15955) or (RPE_RS18810) or (RPE_RS19285) and (RPE_RS13710) or (RPE_RS15590) or (RPE_RS15955) or (RPE_RS18810)	(RPE_RS02620) or (RPE_RS03320) or (RPE_RS05485) or (RPE_RS06160) or (RPE_RS07410) or (RPE_RS08600) or (RPE_RS08745) or (RPE_RS11040) or (RPE_RS16660) or ((RPE_RS24140) and (RPE_RS01525)) or (RPE_RS06385) or (RPE_RS07410) or (RPE_RS10280) or (RPE_RS11040) or (RPE_RS16495) or (RPE_RS16660) or (RPE_RS19460)
CHLabcpp	Choline transport via ABC system (periplasm)	H2O H2O + ATP C10H12N5O13P3 + Choline C5H14NO -> Phosphate + ADP C10H12N5O10P2 + H+ + Choline C5H14NO	(RPE_RS00530) or (RPE_RS02155) or (RPE_RS02190) or (RPE_RS03815) or (RPE_RS06385) or (RPE_RS06945) or (RPE_RS06950) or (RPE_RS07410) or (RPE_RS08905) or (RPE_RS11040) or (RPE_RS13710) or (RPE_RS15635) or (RPE_RS15955) or (RPE_RS16010) or (RPE_RS18460) or (RPE_RS18810) or (RPE_RS19285) or (RPE_RS20405) or (RPE_RS23165) and (OLD_iML1515_b2128) and (OLD_iML1515_b2131) and (OLD_iML1515_b2130)	(RPE_RS00530) or (RPE_RS01150) or (RPE_RS01525) or (RPE_RS02155) or (RPE_RS02190) or (RPE_RS02620) or (RPE_RS02655) or (RPE_RS03815) or (RPE_RS06945) or (RPE_RS07410) or (RPE_RS10280) or (RPE_RS10700) or (RPE_RS11040) or (RPE_RS12005) or (RPE_RS15585) or (RPE_RS16010) or (RPE_RS16075) or (RPE_RS18460) or (RPE_RS18700)
CHTBSptspp	Chitobiose transport via PEP:Pyr PTS (periplasm)	Phosphoenolpyruvate + N,N-diacetylchitobiose -> Pyruvate + Diacetylchitobiose-6-phosphate	(OLD_iML1515_b1738) and (OLD_iML1515_b1737) and (OLD_iML1515_b1736) and (OLD_iML1515_b2415) and (RPE_RS00800)	(RPE_RS00800)
CINNDO	Cinnamate dioxygenase	O2 O2 + Nicotinamide adenine dinucleotide - reduced + H+ + Trans-Cinnamate -> Nicotinamide adenine dinucleotide + Cis-3-(3-carboxyethenyl)-3,5-cyclohexadiene-1,2-diol	(RPE_RS08445) and (OLD_iML1515_b2538) and (OLD_iML1515_b2540) and (OLD_iML1515_b2539)	(RPE_RS08445)
CITL	Citrate lyase	Citrate -> Acetate + Oxaloacetate	(RPE_RS17195) and (OLD_iML1515_b0617) and (RPE_RS01705) or (RPE_RS17185) and (RPE_RS17190))	((RPE_RS17190) and (RPE_RS17180) and (RPE_RS17185))
CLIPAabctex	Cold lipid A transport via ABC system (periplasm to extracellular)	H2O H2O + ATP C10H12N5O13P3 + Cold adapted KDO(2)-lipid (A) -> Phosphate + ADP C10H12N5O10P2 + H+ + Cold adapted KDO(2)-lipid (A)	(OLD_iML1515_b4262) and (OLD_iML1515_b4261) and (OLD_iML1515_b3199) and (RPE_RS02155) or (RPE_RS05040) or (RPE_RS05045) or (RPE_RS07410) or (RPE_RS08400) or (RPE_RS08535) or (RPE_RS08540) or (RPE_RS15335) or (RPE_RS16070) or (RPE_RS18985) or (RPE_RS18990) or (RPE_RS19255) or (RPE_RS21035) or (RPE_RS21110) or (RPE_RS21115) or (RPE_RS22970) and (OLD_iML1515_b3200) and (OLD_iML1515_b0054) and (OLD_i…	(RPE_RS01525) or (RPE_RS02155) or (RPE_RS02620) or (RPE_RS02655) or (RPE_RS02970) or (RPE_RS03815) or (RPE_RS05040) or (RPE_RS05045) or (RPE_RS07410) or (RPE_RS08305) or (RPE_RS08400) or (RPE_RS08535) or (RPE_RS10280) or (RPE_RS16075) or (RPE_RS16660) or (RPE_RS19460) or (RPE_RS20405)
CMtpp	Chloramphenicol transport via TolC system	H+ + Chloramphenicol -> H+ + Chloramphenicol	(RPE_RS06200) or (RPE_RS12620) or (RPE_RS13745) or (RPE_RS16685) and (OLD_iML1515_b3035) and (RPE_RS06205) or (RPE_RS08470) or (RPE_RS12615) or (RPE_RS13750) or (RPE_RS16690) or (RPE_RS06200) or (RPE_RS12620) or (RPE_RS13745) or (RPE_RS16685) and (OLD_iML1515_b3035) and (RPE_RS06205) or (RPE_RS08470) or (RPE_RS12615) or (RPE_RS13160) or (RPE_RS16690)	(RPE_RS06200) and (RPE_RS06205) and (RPE_RS13745)
COBALT2tpp	Cobalt transport in via permease (no H+)	Co2+ -> Co2+	(OLD_iML1515_b3040) or (RPE_RS21745)	((RPE_RS22515) or (RPE_RS21745))
COLIPAPabctex	Core oligosaccharide lipid A diphosphate transport via ABC system (periplasm to extracellular)	H2O H2O + ATP C10H12N5O13P3 + Core oligosaccharide lipid A diphosphate -> Phosphate + ADP C10H12N5O10P2 + H+ + Core oligosaccharide lipid A diphosphate	(OLD_iML1515_b4262) and (OLD_iML1515_b4261) and (OLD_iML1515_b3199) and (RPE_RS02155) or (RPE_RS05040) or (RPE_RS05045) or (RPE_RS07410) or (RPE_RS08400) or (RPE_RS08535) or (RPE_RS08540) or (RPE_RS15335) or (RPE_RS16070) or (RPE_RS18985) or (RPE_RS18990) or (RPE_RS19255) or (RPE_RS21035) or (RPE_RS21110) or (RPE_RS21115) or (RPE_RS22970) and (OLD_iML1515_b3200) and (OLD_iML1515_b0054) and (OLD_i…	(RPE_RS01525) or (RPE_RS02155) or (RPE_RS02620) or (RPE_RS02655) or (RPE_RS02970) or (RPE_RS03815) or (RPE_RS05040) or (RPE_RS05045) or (RPE_RS07410) or (RPE_RS08305) or (RPE_RS08400) or (RPE_RS08535) or (RPE_RS10280) or (RPE_RS16075) or (RPE_RS16660) or (RPE_RS19460) or (RPE_RS20405)
COLIPAabctex	Core oligosaccharide lipid A transport via ABC system (periplasm to extracellular)	H2O H2O + ATP C10H12N5O13P3 + Core oligosaccharide lipid A -> Phosphate + ADP C10H12N5O10P2 + H+ + Core oligosaccharide lipid A	(OLD_iML1515_b0641) and (OLD_iML1515_b3200) and (OLD_iML1515_b4262) and (RPE_RS02155) or (RPE_RS05040) or (RPE_RS05045) or (RPE_RS07410) or (RPE_RS08400) or (RPE_RS08535) or (RPE_RS08540) or (RPE_RS15335) or (RPE_RS16070) or (RPE_RS18985) or (RPE_RS18990) or (RPE_RS19255) or (RPE_RS21035) or (RPE_RS21110) or (RPE_RS21115) or (RPE_RS22970) and (OLD_iML1515_b3199) and (OLD_iML1515_b0054) and (OLD_i…	(RPE_RS01525) or (RPE_RS02155) or (RPE_RS02620) or (RPE_RS02655) or (RPE_RS02970) or (RPE_RS03815) or (RPE_RS05040) or (RPE_RS05045) or (RPE_RS07410) or (RPE_RS08305) or (RPE_RS08400) or (RPE_RS08535) or (RPE_RS10280) or (RPE_RS16075) or (RPE_RS16660) or (RPE_RS19460) or (RPE_RS20405)
CPGNabcpp	Coprogen transport via ABC system (periplasm)	H2O H2O + ATP C10H12N5O13P3 + Coprogen -> Phosphate + ADP C10H12N5O10P2 + H+ + Coprogen	(RPE_RS02655) or (RPE_RS10280) or (RPE_RS15690) or (RPE_RS15830) and (OLD_iML1515_b0153) and (OLD_iML1515_b0152)	(RPE_RS00530) or (RPE_RS01070) or (RPE_RS01525) or (RPE_RS01560) or (RPE_RS02620) or (RPE_RS02655) or (RPE_RS07280) or (RPE_RS07410) or (RPE_RS10280) or (RPE_RS11040) or (RPE_RS12005) or (RPE_RS14520) or (RPE_RS15830) or (RPE_RS16660) or (RPE_RS18915) or (RPE_RS19285) or (RPE_RS19750)
CPGNtonex	Coprogen transport via ton system (extracellular)	H+ + Coprogen -> H+ + Coprogen	(OLD_iML1515_b1102) and (OLD_iML1515_b1252) and (RPE_RS04840) or (RPE_RS15780) or (RPE_RS22880) and (RPE_RS04835) or (RPE_RS15785) or (RPE_RS22875) or (RPE_RS23535)	((RPE_RS15775) and (RPE_RS15780) and (RPE_RS15785))
CRNDabcpp	D-carnitine transport via ABC system (periplasm)	H2O H2O + ATP C10H12N5O13P3 + D-Carnitine -> Phosphate + ADP C10H12N5O10P2 + H+ + D-Carnitine	(OLD_iML1515_b2679) and (RPE_RS00530) or (RPE_RS01525) or (RPE_RS02190) or (RPE_RS06160) or (RPE_RS06385) or (RPE_RS06945) or (RPE_RS07410) or (RPE_RS08905) or (RPE_RS10280) or (RPE_RS11040) or (RPE_RS13710) or (RPE_RS15635) or (RPE_RS15955) or (RPE_RS16660) or (RPE_RS18460) or (RPE_RS18810) or (RPE_RS19285) or (RPE_RS19460) or (RPE_RS20405) or (RPE_RS23165) and (OLD_iML1515_b2678)	(RPE_RS00530) or (RPE_RS01070) or (RPE_RS01525) or (RPE_RS01560) or (RPE_RS02620) or (RPE_RS02655) or (RPE_RS07280) or (RPE_RS07410) or (RPE_RS10280) or (RPE_RS11040) or (RPE_RS12005) or (RPE_RS14520) or (RPE_RS15830) or (RPE_RS16660) or (RPE_RS18915) or (RPE_RS19285) or (RPE_RS19750)
CRNabcpp	L-carnitine transport via ABC system (periplasm)	H2O H2O + ATP C10H12N5O13P3 + L-Carnitine -> Phosphate + ADP C10H12N5O10P2 + H+ + L-Carnitine	(OLD_iML1515_b2679) and (RPE_RS00530) or (RPE_RS01525) or (RPE_RS02190) or (RPE_RS06160) or (RPE_RS06385) or (RPE_RS06945) or (RPE_RS07410) or (RPE_RS08905) or (RPE_RS10280) or (RPE_RS11040) or (RPE_RS13710) or (RPE_RS15635) or (RPE_RS15955) or (RPE_RS16660) or (RPE_RS18460) or (RPE_RS18810) or (RPE_RS19285) or (RPE_RS19460) or (RPE_RS20405) or (RPE_RS23165) and (OLD_iML1515_b2678)	(RPE_RS00530) or (RPE_RS01070) or (RPE_RS01525) or (RPE_RS01560) or (RPE_RS02620) or (RPE_RS02655) or (RPE_RS07280) or (RPE_RS07410) or (RPE_RS10280) or (RPE_RS11040) or (RPE_RS12005) or (RPE_RS14520) or (RPE_RS15830) or (RPE_RS16660) or (RPE_RS18915) or (RPE_RS19285) or (RPE_RS19750)
CTBTabcpp	Crotonobetaine transport via ABC system (periplasm)	H2O H2O + ATP C10H12N5O13P3 + Crotonobetaine -> Phosphate + ADP C10H12N5O10P2 + H+ + Crotonobetaine	(OLD_iML1515_b2678) and (RPE_RS00530) or (RPE_RS01525) or (RPE_RS02190) or (RPE_RS06160) or (RPE_RS06385) or (RPE_RS06945) or (RPE_RS07410) or (RPE_RS08905) or (RPE_RS10280) or (RPE_RS11040) or (RPE_RS13710) or (RPE_RS15635) or (RPE_RS15955) or (RPE_RS16660) or (RPE_RS18460) or (RPE_RS18810) or (RPE_RS19285) or (RPE_RS19460) or (RPE_RS20405) or (RPE_RS23165) and (OLD_iML1515_b2679)	(RPE_RS11035) or ((RPE_RS15950) and (RPE_RS00530)) or (RPE_RS03320) or (RPE_RS03815) or (RPE_RS05485) or (RPE_RS06160) or (RPE_RS06945) or (RPE_RS10280) or (RPE_RS10700) or (RPE_RS11040) or (RPE_RS15585) or (RPE_RS15590) or (RPE_RS18005) or (RPE_RS18460) or (RPE_RS18810) or (RPE_RS19285) or (RPE_RS19750)
CUt2pp	Copper transport out via permease (no H+)	Cu+ -> Cu+	(RPE_RS15225) or (OLD_iML1515_b0465) or (OLD_iML1515_b1330) or (OLD_iML1515_b0577) or (OLD_iML1515_b4159) or (OLD_iML1515_b2924) or (OLD_iML1515_b0808)	(RPE_RS15225) or (RPE_RS22900)
CUt3	Copper transport out via proton antiport	H+ + Cu+ -> H+ + Cu+	(OLD_iML1515_b0572) and (OLD_iML1515_b0574) and (OLD_iML1515_b0573) and (RPE_RS23285)	(RPE_RS23290) and (RPE_RS23285)
CYANST	Cyanide sulfurtransferase	Hydrogen cyanide + Thiosulfate -> H+ + Sulfite + Thiocyanate	(OLD_iML1515_b3425) or (OLD_iML1515_b2668) or (RPE_RS10205)	((RPE_RS10200) or (RPE_RS06110)) or ((RPE_RS10100) or (RPE_RS10205))
CYSTL	Cystathionine b-lyase	H2O H2O + L-Cystathionine -> Pyruvate + Ammonium + L-Homocysteine	(RPE_RS13690) or (OLD_iML1515_b1622)	(RPE_RS13690)
CYSabcpp	L-cysteine uptake via ABC system (periplasm)	H2O H2O + ATP C10H12N5O13P3 + L-Cysteine -> Phosphate + ADP C10H12N5O10P2 + H+ + L-Cysteine	(OLD_iML1515_b1918) and (OLD_iML1515_b1920) and (RPE_RS01525) or (RPE_RS02190) or (RPE_RS02620) or (RPE_RS06160) or (RPE_RS07410) or (RPE_RS08400) or (RPE_RS08540) or (RPE_RS08905) or (RPE_RS10280) or (RPE_RS11040) or (RPE_RS12770) or (RPE_RS13710) or (RPE_RS15635) or (RPE_RS15955) or (RPE_RS16010) or (RPE_RS16660) or (RPE_RS18460) or (RPE_RS18810) or (RPE_RS19285) or (RPE_RS19750) or (RPE_RS2040…	(RPE_RS13700)
CYTBDpp	Cytochrome oxidase bd (ubiquinol-8: 2 protons) (periplasm)	0.5 O2 O2 + 2 H+ + Ubiquinol-8 -> 2 H+ + H2O H2O + Ubiquinone-8	(RPE_RS02705) and (RPE_RS02700) or (RPE_RS02700) and (RPE_RS02705) and (OLD_iML1515_b4515)	((RPE_RS02705) and (RPE_RS02700))
CYTBO3_4pp	Cytochrome oxidase bo3 (ubiquinol-8: 4 protons) (periplasm)	0.5 O2 O2 + 4 H+ + Ubiquinol-8 -> 4 H+ + H2O H2O + Ubiquinone-8	(OLD_iML1515_b0432) and (RPE_RS19340) or (RPE_RS23740) and (OLD_iML1515_b0429) and (OLD_iML1515_b0430)	((RPE_RS19335) and (RPE_RS19340))
DGUNC	Diguanylate cyclase	2 GTP C10H12N5O14P3 -> 2 Diphosphate + Cyclic diguanosine monophosphate	(RPE_RS09260) or (RPE_RS16710) or (OLD_iML1515_b1794) or (OLD_iML1515_b1535) or (OLD_iML1515_b1025) or (OLD_iML1515_b1490)	(RPE_RS10610)
DHAPT	Dihydroxyacetone phosphotransferase	Phosphoenolpyruvate + Dihydroxyacetone -> Pyruvate + Dihydroxyacetone phosphate	(OLD_iML1515_b1200) and (OLD_iML1515_b1198) and (RPE_RS00800) and (OLD_iML1515_b2415) and (OLD_iML1515_b1199)	(RPE_RS00800)
DHBSZ3FEabcpp	23dhbsz3 Fe III transport via ABC system periplasm	H2O H2O + ATP C10H12N5O13P3 + 2-3-dihydroxybenzoylserine trimer-Fe-III -> Phosphate + ADP C10H12N5O10P2 + H+ + 2-3-dihydroxybenzoylserine trimer-Fe-III	(RPE_RS02655) or (RPE_RS10280) or (RPE_RS15635) or (RPE_RS15690) or (RPE_RS15830) or (RPE_RS17470) and (OLD_iML1515_b0589) and (RPE_RS15695) or (RPE_RS15825) and (OLD_iML1515_b0592)	(RPE_RS01070) or (RPE_RS01560) or (RPE_RS02655) or (RPE_RS07280) or (RPE_RS08905) or (RPE_RS10280) or (RPE_RS14265) or (RPE_RS15635) or (RPE_RS15690) or (RPE_RS18810) or (RPE_RS19285) or ((RPE_RS24430) and (RPE_RS02650)) or (RPE_RS15695) or ((RPE_RS17465) and (RPE_RS02650))
DMSOR1pp	Dimethyl sulfoxide reductase (Menaquinol 8) (periplasm)	Menaquinol 8 + Dimethyl sulfoxide -> H2O H2O + Menaquinone 8 + Dimethyl sulfide	(OLD_iML1515_b1872) and (RPE_RS20710)	(RPE_RS20710)
DMSOR2pp	Dimethyl sulfoxide reductase (Demethylmenaquinol 8) (periplasm)	2-Demethylmenaquinol 8 + Dimethyl sulfoxide -> H2O H2O + Dimethyl sulfide + 2-Demethylmenaquinone 8	(OLD_iML1515_b1872) and (RPE_RS20710)	(RPE_RS20710)
DOXRBCNtpp	Doxorubicin transport via TolC system	H+ + Doxorubicin -> H+ + Doxorubicin	(RPE_RS06200) or (RPE_RS12620) or (RPE_RS13745) or (RPE_RS16685) and (OLD_iML1515_b3035) and (RPE_RS06205) or (RPE_RS08470) or (RPE_RS12615) or (RPE_RS13160) or (RPE_RS16690) or (RPE_RS06200) or (RPE_RS12620) or (RPE_RS13745) or (RPE_RS16685) and (OLD_iML1515_b3035) and (RPE_RS06205) or (RPE_RS08470) or (RPE_RS12615) or (RPE_RS13750) or (RPE_RS16690)	(RPE_RS13800) and (RPE_RS23245)
DURADx	Dihydrouracil dehydrogenase (NAD)	Nicotinamide adenine dinucleotide + 5,6-dihydrouracil <=> Nicotinamide adenine dinucleotide - reduced + H+ + Uracil	(OLD_iML1515_b2147) and (RPE_RS03410) or (RPE_RS03840) or (RPE_RS13050) or (RPE_RS19305)	(RPE_RS13050)
DUTPDP	DUTP diphosphatase	DUTP C9H11N2O14P3 + H2O H2O -> DUMP C9H11N2O8P + H+ + Diphosphate	(RPE_RS02340) or (OLD_iML1515_b2251)	(RPE_RS17300)
ECA4COLIPAabctex	Enterobacterial common antigen (x4) core oligosaccharide lipid A transport via ABC system (periplasm to extracellular)	H2O H2O + ATP C10H12N5O13P3 + (enterobacterial common antigen)x4 core oligosaccharide lipid A -> Phosphate + ADP C10H12N5O10P2 + H+ + (enterobacterial common antigen)x4 core oligosaccharide lipid A	(OLD_iML1515_b4262) and (OLD_iML1515_b4261) and (OLD_iML1515_b3199) and (RPE_RS02155) or (RPE_RS05040) or (RPE_RS05045) or (RPE_RS07410) or (RPE_RS08400) or (RPE_RS08535) or (RPE_RS08540) or (RPE_RS15335) or (RPE_RS16070) or (RPE_RS18985) or (RPE_RS18990) or (RPE_RS19255) or (RPE_RS21035) or (RPE_RS21110) or (RPE_RS21115) or (RPE_RS22970) and (OLD_iML1515_b3200) and (OLD_iML1515_b0054) and (OLD_i…	(RPE_RS01525) or (RPE_RS02155) or (RPE_RS02620) or (RPE_RS05040) or (RPE_RS05045) or (RPE_RS07410) or (RPE_RS08305) or (RPE_RS08400) or (RPE_RS08535) or (RPE_RS08540) or (RPE_RS08600) or (RPE_RS10280) or (RPE_RS10700) or (RPE_RS11040) or (RPE_RS15335) or (RPE_RS15340) or (RPE_RS15545)
ENLIPAabctex	Phosphoethanolamine lipid A transport via ABC system (periplasm to extracellular)	H2O H2O + ATP C10H12N5O13P3 + Phosphoethanolamine KDO(2)-lipid (A) -> Phosphate + ADP C10H12N5O10P2 + H+ + Phosphoethanolamine KDO(2)-lipid (A)	(OLD_iML1515_b4262) and (OLD_iML1515_b4261) and (OLD_iML1515_b3199) and (RPE_RS02155) or (RPE_RS05040) or (RPE_RS05045) or (RPE_RS07410) or (RPE_RS08400) or (RPE_RS08535) or (RPE_RS08540) or (RPE_RS15335) or (RPE_RS16070) or (RPE_RS18985) or (RPE_RS18990) or (RPE_RS19255) or (RPE_RS21035) or (RPE_RS21110) or (RPE_RS21115) or (RPE_RS22970) and (OLD_iML1515_b3200) and (OLD_iML1515_b0054) and (OLD_i…	(RPE_RS01525) or (RPE_RS03320) or (RPE_RS08600) or (RPE_RS10280) or (RPE_RS11040) or (RPE_RS15955) or (RPE_RS16075) or (RPE_RS19255)
FADRx2	FAD reductase	H+ + Flavin adenine dinucleotide oxidized + Nicotinamide adenine dinucleotide phosphate - reduced -> Nicotinamide adenine dinucleotide phosphate + Flavin adenine dinucleotide reduced	(RPE_RS06365) and (OLD_iML1515_b2763)	(RPE_RS15805)
FE3DCITabcpp	Iron transport from ferric-dicitrate via ABC system (periplasm)	H2O H2O + ATP C10H12N5O13P3 + Fe(III)dicitrate -> 2 Citrate + Phosphate + ADP C10H12N5O10P2 + H+ + Fe3+	(RPE_RS02655) or (RPE_RS10280) or (RPE_RS15635) or (RPE_RS15690) or (RPE_RS15830) or (RPE_RS17470) and (RPE_RS02650) or (RPE_RS15695) or (RPE_RS15825) or (RPE_RS17465) and (RPE_RS02650) or (RPE_RS15825) or (RPE_RS17465) and (OLD_iML1515_b4290)	(RPE_RS01525) or (RPE_RS03320) or (RPE_RS08600) or (RPE_RS10280) or (RPE_RS11040) or (RPE_RS15955) or (RPE_RS16075) or (RPE_RS19255)
FE3DCITtonex	Ferric-dicitrate transport via ton system (extracellular)	H+ + Fe(III)dicitrate -> H+ + Fe(III)dicitrate	(OLD_iML1515_b1252) and (RPE_RS04840) or (RPE_RS15780) or (RPE_RS22880) and (RPE_RS04835) or (RPE_RS15785) or (RPE_RS22875) or (RPE_RS23535) and (OLD_iML1515_b4291)	((RPE_RS15775) and (RPE_RS15780) and (RPE_RS15785))
FE3DHBZStonex	Ferric 2,3-dihydroxybenzoylserine transport via ton system (extracellular)	H+ + Ferric 2,3-dihydroxybenzoylserine -> H+ + Ferric 2,3-dihydroxybenzoylserine	((OLD_iML1515_b1252) and (RPE_RS04840) or (RPE_RS15780) or (RPE_RS22880) and (RPE_RS04835) or (RPE_RS15785) or (RPE_RS22875) or (RPE_RS23535) and (RPE_RS22870) or ((OLD_iML1515_b1252) and (RPE_RS04840) or (RPE_RS15780) or (RPE_RS22880) and (RPE_RS04835) or (RPE_RS15785) or (RPE_RS22875) or (RPE_RS23535) and (OLD_iML1515_b2155)	((RPE_RS15775) and (RPE_RS15780) and (RPE_RS15785))
FE3HOXabcpp	Ferric-dicitrate transport via ABC system (periplasm)	H2O H2O + ATP C10H12N5O13P3 + Fe(III)hydroxamate -> Phosphate + ADP C10H12N5O10P2 + H+ + Fe(III)hydroxamate	(RPE_RS02655) or (RPE_RS10280) or (RPE_RS15690) or (RPE_RS15830) and (OLD_iML1515_b0152) and (OLD_iML1515_b0153)	((RPE_RS15775) and (RPE_RS15780) and (RPE_RS15785))
FE3HOXtonex	Fe(III)hydroxamine transport via ton system (extracellular)	H+ + Fe(III)hydroxamate -> H+ + Fe(III)hydroxamate	(OLD_iML1515_b1252) and (RPE_RS04840) or (RPE_RS15780) or (RPE_RS22880) and (RPE_RS04835) or (RPE_RS15785) or (RPE_RS22875) or (RPE_RS23535) and (OLD_iML1515_b0150)	((RPE_RS15775) and (RPE_RS15780) and (RPE_RS15785))
FECRMabcpp	Ferrichrome transport via ABC system (periplasm)	H2O H2O + ATP C10H12N5O13P3 + Ferrichrome -> Phosphate + ADP C10H12N5O10P2 + H+ + Ferrichrome	(OLD_iML1515_b0153) and (OLD_iML1515_b0152) and (RPE_RS02655) or (RPE_RS10280) or (RPE_RS15690) or (RPE_RS15830)	(RPE_RS01525) or (RPE_RS03320) or (RPE_RS08600) or (RPE_RS10280) or (RPE_RS11040) or (RPE_RS15955) or (RPE_RS16075) or (RPE_RS19255)
FECRMtonex	Ferrichrome transport via ton system (extracellular)	H+ + Ferrichrome -> H+ + Ferrichrome	(OLD_iML1515_b1252) and (RPE_RS04840) or (RPE_RS15780) or (RPE_RS22880) and (RPE_RS04835) or (RPE_RS15785) or (RPE_RS22875) or (RPE_RS23535) and (OLD_iML1515_b0150)	((RPE_RS15775) and (RPE_RS15780) and (RPE_RS15785))
FEENTERabcpp	Fe-enterobactin transport via ABC system (periplasm)	H2O H2O + ATP C10H12N5O13P3 + Fe-enterobactin -> Phosphate + ADP C10H12N5O10P2 + H+ + Fe-enterobactin	(OLD_iML1515_b0589) and (OLD_iML1515_b0592) and (RPE_RS15695) or (RPE_RS15825) and (RPE_RS02655) or (RPE_RS10280) or (RPE_RS15635) or (RPE_RS15690) or (RPE_RS15830) or (RPE_RS17470)	(RPE_RS02650) or (RPE_RS15695) or ((RPE_RS17465) and (RPE_RS02650)) or (RPE_RS15825) or (RPE_RS15830) or (RPE_RS17470) or (RPE_RS18810) or (RPE_RS19285)
FEENTERtonex	Fe-enterobactin transport via ton system (extracellular)	H+ + Fe-enterobactin -> H+ + Fe-enterobactin	(OLD_iML1515_b0584) and (OLD_iML1515_b1252) and (RPE_RS04840) or (RPE_RS15780) or (RPE_RS22880) and (RPE_RS04835) or (RPE_RS15785) or (RPE_RS22875) or (RPE_RS23535)	((RPE_RS15775) and (RPE_RS15780) and (RPE_RS15785))
FEOXAMabcpp	Ferroxamine transport via ABC system (periplasm)	H2O H2O + ATP C10H12N5O13P3 + Generic ferrioxamine-Fe-III -> Phosphate + ADP C10H12N5O10P2 + H+ + Generic ferrioxamine-Fe-III	(OLD_iML1515_b0152) and (OLD_iML1515_b0153) and (RPE_RS02655) or (RPE_RS10280) or (RPE_RS15690) or (RPE_RS15830)	(RPE_RS01525) or (RPE_RS03320) or (RPE_RS08600) or (RPE_RS10280) or (RPE_RS11040) or (RPE_RS15955) or (RPE_RS16075) or (RPE_RS19255)
FEOXAMtonex	Ferroxamine transport via ton system (extracellular)	H+ + Generic ferrioxamine-Fe-III -> H+ + Generic ferrioxamine-Fe-III	(OLD_iML1515_b0150) and (OLD_iML1515_b1252) and (RPE_RS04840) or (RPE_RS15780) or (RPE_RS22880) and (RPE_RS04835) or (RPE_RS15785) or (RPE_RS22875) or (RPE_RS23535)	((RPE_RS15775) and (RPE_RS15780) and (RPE_RS15785))
FEROpp	Ferroxidase	4 H+ + O2 O2 + 4 Fe2+ mitochondria -> 2 H2O H2O + 4 Fe3+	(OLD_iML1515_b0123) or (RPE_RS10310)	(RPE_RS10310)
FHL	Formate-hydrogen lyase	H+ + Formate -> CO2 CO2 + Hydrogen	(RPE_RS23225) and (RPE_RS04820) or (RPE_RS08610) and (RPE_RS04815) and (OLD_iML1515_b2485) and (RPE_RS04795) and (RPE_RS04800) and (RPE_RS04795) or (RPE_RS04810) or (RPE_RS12715) or (RPE_RS19375) and (OLD_iML1515_b2490) and (OLD_iML1515_b2488) and (RPE_RS04795) or (RPE_RS08655) or (RPE_RS12715) or (RPE_RS19375) and (OLD_iML1515_b2481)) or (RPE_RS23225) and (RPE_RS04800) and (RPE_RS04795) and (OLD…	((RPE_RS04795) and (RPE_RS04800) and (RPE_RS04805) and (RPE_RS04810) and (RPE_RS04815) and (RPE_RS04820))
FLDR2	Flavodoxin reductase (NADPH)	Nicotinamide adenine dinucleotide phosphate - reduced + 2 Flavodoxin semi oxidized -> H+ + Nicotinamide adenine dinucleotide phosphate + 2 Flavodoxin reduced	(OLD_iML1515_b3924) and (RPE_RS15510) or (OLD_iML1515_b3924) and (RPE_RS15510)	(RPE_RS19060) and (RPE_RS15510)
FLVR	Flavin reductase	H+ + Riboflavin C17H20N4O6 + Nicotinamide adenine dinucleotide phosphate - reduced -> Nicotinamide adenine dinucleotide phosphate + Reduced riboflavin	(OLD_iML1515_b3844) or (RPE_RS06365) and (OLD_iML1515_b2763))	(RPE_RS15805)
FMNRx2	FMN reductase	FMN C17H19N4O9P + H+ + Nicotinamide adenine dinucleotide phosphate - reduced -> Reduced FMN + Nicotinamide adenine dinucleotide phosphate	(OLD_iML1515_b3844) or (OLD_iML1515_b0937) or (RPE_RS06365) and (OLD_iML1515_b2763))	(RPE_RS15805)
FRD2	Fumarate reductase	Fumarate + Menaquinol 8 -> Succinate + Menaquinone 8	(OLD_iML1515_b4152) and (OLD_iML1515_b4151) and (RPE_RS02580) and (RPE_RS02575) or (RPE_RS21995)	((RPE_RS02580) and (RPE_RS02575)) or (RPE_RS21995)
FRD3	Fumarate reductase	Fumarate + 2-Demethylmenaquinol 8 -> Succinate + 2-Demethylmenaquinone 8	(OLD_iML1515_b4152) and (OLD_iML1515_b4151) and (RPE_RS02580) and (RPE_RS02575) or (RPE_RS21995)	((RPE_RS02580) and (RPE_RS02575)) or (RPE_RS21995)
FRUpts2pp	Fructose transport via PEP:Pyr PTS (f6p generating) (periplasm)	Phosphoenolpyruvate + D-Fructose -> D-Fructose 6-phosphate + Pyruvate	(OLD_iML1515_b1818) and (OLD_iML1515_b1817) and (RPE_RS00800) and (OLD_iML1515_b1819) and (OLD_iML1515_b2415)	(RPE_RS00800)
FRUptspp	D-fructose transport via PEP:Pyr PTS (periplasm)	Phosphoenolpyruvate + D-Fructose -> Pyruvate + D-Fructose 1-phosphate	(OLD_iML1515_b2415) and (OLD_iML1515_b2167) and (OLD_iML1515_b2169) and (RPE_RS00800)	((RPE_RS04150) and (RPE_RS00800))
FUSAtpp	Fusidic acid transport via TolC system	H+ + Fusidic acid -> H+ + Fusidic acid	(RPE_RS06200) or (RPE_RS12620) or (RPE_RS13745) or (RPE_RS16685) and (OLD_iML1515_b3035) and (RPE_RS06205) or (RPE_RS08470) or (RPE_RS12615) or (RPE_RS13160) or (RPE_RS16690) or (RPE_RS06200) or (RPE_RS12620) or (RPE_RS13745) or (RPE_RS16685) and (OLD_iML1515_b3035) and (RPE_RS06205) or (RPE_RS08470) or (RPE_RS12615) or (RPE_RS13750) or (RPE_RS16690)	(RPE_RS06200) or (RPE_RS12620) or (RPE_RS13745) or ((RPE_RS16685) and (RPE_RS06205)) or (RPE_RS08470) or (RPE_RS12615) or (RPE_RS16690) or (RPE_RS06200) or (RPE_RS12620) or (RPE_RS13745)
G1PP	Glucose-1-phosphatase	D-Glucose 1-phosphate + H2O H2O -> Phosphate + D-Glucose	(OLD_iML1515_b2293) or (RPE_RS25705) or (OLD_iML1515_b3697)	(RPE_RS01045) or (RPE_RS13475) or (RPE_RS20910) or (RPE_RS25100)
G1PPpp	Glucose-1-phosphatase	H2O H2O + D-Glucose 1-phosphate -> Phosphate + D-Glucose	(OLD_iML1515_b1002) or (RPE_RS00160)	(RPE_RS00160)
G2PPpp	Glycerol 2-phosphate phosphatase (periplasmic)	H2O H2O + Glycerol 2-phosphate -> Phosphate + Glycerol	(OLD_iML1515_b4055) or (RPE_RS00160)	(RPE_RS00160)
G3PD5	Glycerol-3-phosphate dehydrogenase (ubiquinone-8)	Glycerol 3-phosphate + Ubiquinone-8 -> Dihydroxyacetone phosphate + Ubiquinol-8	(OLD_iML1515_b2243) and (OLD_iML1515_b2242) and (OLD_iML1515_b2241) or (RPE_RS06940)	(RPE_RS06940)
GALTptspp	Galactitol transport via PEP:Pyr PTS (periplasm)	Phosphoenolpyruvate + Galactitol -> Pyruvate + Galactitol 1-phosphate	(OLD_iML1515_b2092) and (OLD_iML1515_b2415) and (OLD_iML1515_b2094) and (OLD_iML1515_b2093) and (RPE_RS00800)	(RPE_RS00800)
GALabcpp	D-galactose transport via ABC system (periplasm)	H2O H2O + ATP C10H12N5O13P3 + D-Galactose -> Phosphate + ADP C10H12N5O10P2 + H+ + D-Galactose	(OLD_iML1515_b2148) and (OLD_iML1515_b2149) and (OLD_iML1515_b2150) or (OLD_iML1515_b4227) and (OLD_iML1515_b4230) and (RPE_RS18915) and (OLD_iML1515_b4231)	(RPE_RS08540) or (RPE_RS11040) or (RPE_RS12770) or (RPE_RS16010) or (RPE_RS18985) or (RPE_RS19460) or (RPE_RS19860) or (RPE_RS20405) or (RPE_RS21040)
GAMptspp	D-glucosamine transport via PEP:Pyr PTS (periplasm)	Phosphoenolpyruvate + D-Glucosamine -> D-Glucosamine 6-phosphate + Pyruvate	(OLD_iML1515_b2415) and (RPE_RS00800) and (OLD_iML1515_b1819) and (OLD_iML1515_b1817) and (OLD_iML1515_b1818)	(RPE_RS00800)
GLCDpp	Glucose dehydrogenase (ubiquinone-8 as acceptor) (periplasm)	H2O H2O + Ubiquinone-8 + D-Glucose -> H+ + Ubiquinol-8 + D-Gluconate	(OLD_iML1515_b0124) or (RPE_RS20880)	(RPE_RS20880)
GLCptspp	D-glucose transport via PEP:Pyr PTS (periplasm)	Phosphoenolpyruvate + D-Glucose -> Pyruvate + D-Glucose 6-phosphate	(OLD_iML1515_b1621) and (OLD_iML1515_b2415) and (OLD_iML1515_b2417) and (RPE_RS00800) or (OLD_iML1515_b1101) and (RPE_RS00800) and (OLD_iML1515_b2415) and (OLD_iML1515_b2417) or (OLD_iML1515_b1819) and (OLD_iML1515_b2415) and (OLD_iML1515_b1818) and (OLD_iML1515_b1817) and (RPE_RS00800)	(RPE_RS00800)
GLUDy	Glutamate dehydrogenase (NADP)	H2O H2O + L-Glutamate + Nicotinamide adenine dinucleotide phosphate <=> H+ + Nicotinamide adenine dinucleotide phosphate - reduced + Ammonium + 2-Oxoglutarate	(OLD_iML1515_b1761) or (RPE_RS03410) or (RPE_RS03840) or (RPE_RS13050) or (RPE_RS19305) and (RPE_RS03415))	((RPE_RS03415) and (RPE_RS03410)) or (RPE_RS03840) or (RPE_RS19305)
GLUabcpp	L-glutamate transport via ABC system (periplasm)	H2O H2O + ATP C10H12N5O13P3 + L-Glutamate -> Phosphate + ADP C10H12N5O10P2 + H+ + L-Glutamate	(OLD_iML1515_b0653) and (OLD_iML1515_b0655) and (OLD_iML1515_b0654) and (RPE_RS01525) or (RPE_RS02190) or (RPE_RS02620) or (RPE_RS06160) or (RPE_RS07410) or (RPE_RS08905) or (RPE_RS10280) or (RPE_RS11040) or (RPE_RS12770) or (RPE_RS13710) or (RPE_RS15635) or (RPE_RS15955) or (RPE_RS16660) or (RPE_RS18460) or (RPE_RS19750) or (RPE_RS24140) or (RPE_RS24430)	(RPE_RS01525) or (RPE_RS03320) or (RPE_RS08600) or (RPE_RS10280) or (RPE_RS11040) or (RPE_RS15955) or (RPE_RS16075) or (RPE_RS19255)
GLYBabcpp	Glycine betaine transport via ABC system (periplasm)	H2O H2O + ATP C10H12N5O13P3 + Glycine betaine -> Phosphate + ADP C10H12N5O10P2 + H+ + Glycine betaine	(OLD_iML1515_b2131) and (RPE_RS00530) or (RPE_RS02155) or (RPE_RS02190) or (RPE_RS03815) or (RPE_RS06385) or (RPE_RS06945) or (RPE_RS06950) or (RPE_RS07410) or (RPE_RS08905) or (RPE_RS11040) or (RPE_RS13710) or (RPE_RS15635) or (RPE_RS15955) or (RPE_RS16010) or (RPE_RS18460) or (RPE_RS18810) or (RPE_RS19285) or (RPE_RS20405) or (RPE_RS23165) and (OLD_iML1515_b2130) and (OLD_iML1515_b2128) or (RPE…	(RPE_RS01525) or (RPE_RS03320) or (RPE_RS08600) or (RPE_RS10280) or (RPE_RS11040) or (RPE_RS15955) or (RPE_RS16075) or (RPE_RS19255)
GLYBt2pp	Glycine betaine transport via proton symport (periplasm)	H+ + Glycine betaine -> H+ + Glycine betaine	(OLD_iML1515_b1801) or (RPE_RS14430) or (RPE_RS23905)	(RPE_RS14430) or (RPE_RS23905)
GLYCLTDy	Glycolate dehydrogenase (NADP)	H+ + Glyoxylate + Nicotinamide adenine dinucleotide phosphate - reduced -> Glycolate C2H3O3 + Nicotinamide adenine dinucleotide phosphate	(OLD_iML1515_b1033) or (RPE_RS00520) or (RPE_RS01230) or (RPE_RS18055) or (RPE_RS20795)	(RPE_RS01230)
GNP	Phosphogluconate phosphatase	6-Phospho-D-gluconate + H2O H2O -> Phosphate + D-Gluconate	(RPE_RS01045) or (OLD_iML1515_b2690)	(RPE_RS01045) or (RPE_RS20910)
GTHRDabcpp	Reduced glutathione via ABC system (periplasm)	H2O H2O + ATP C10H12N5O13P3 + Reduced glutathione -> Phosphate + ADP C10H12N5O10P2 + H+ + Reduced glutathione	(OLD_iML1515_b0831) and (OLD_iML1515_b0830) and (RPE_RS13710) or (RPE_RS15590) or (RPE_RS15955) or (RPE_RS18810) and (RPE_RS18825)	(RPE_RS01525) or (RPE_RS03320) or (RPE_RS08600) or (RPE_RS10280) or (RPE_RS11040) or (RPE_RS15955) or (RPE_RS16075) or (RPE_RS19255)
GUAPRT	Guanine phosphoribosyltransferase	5-Phospho-alpha-D-ribose 1-diphosphate + Guanine -> GMP C10H12N5O8P + Diphosphate	(OLD_iML1515_b0125) or (RPE_RS11540)	(RPE_RS11540)
HCO3E	HCO3 equilibration reaction	CO2 CO2 + H2O H2O <=> Bicarbonate + H+	(OLD_iML1515_b0126) or (RPE_RS01710)	(RPE_RS11630) and (RPE_RS01710) and (RPE_RS03590)
HMPK1	Hydroxymethylpyrimidine kinase (ATP)	ATP C10H12N5O13P3 + 4-Amino-5-hydroxymethyl-2-methylpyrimidine -> ADP C10H12N5O10P2 + H+ + 4-Amino-2-methyl-5-phosphomethylpyrimidine	(RPE_RS07365) or (OLD_iML1515_b2418)	(RPE_RS07365)
HXPRT	Hypoxanthine phosphoribosyltransferase (Hypoxanthine)	5-Phospho-alpha-D-ribose 1-diphosphate + Hypoxanthine -> Diphosphate + IMP C10H11N4O8P	(RPE_RS11540) or (OLD_iML1515_b0125)	(RPE_RS11540)
HYD1pp	Hydrogenase (ubiquinone-8: 2 protons) (periplasm)	Hydrogen + 2 H+ + Ubiquinone-8 -> 2 H+ + Ubiquinol-8	(RPE_RS06235) and (RPE_RS06240) and (RPE_RS06230) or (RPE_RS06235) and (RPE_RS06230) and (OLD_iML1515_b2996) and (OLD_iML1515_b2995) or (RPE_RS04800) and (RPE_RS04795) and (OLD_iML1515_b2724) and (OLD_iML1515_b2720) and (RPE_RS04815) or (RPE_RS08615) and (RPE_RS04820)	((RPE_RS06230) and (RPE_RS06235) and (RPE_RS06240) and (RPE_RS06245) and (RPE_RS06250))
HYD2pp	Hydrogenase (menaquinone8: 2 protons) (periplasm)	Hydrogen + 2 H+ + Menaquinone 8 -> 2 H+ + Menaquinol 8	(RPE_RS06235) and (RPE_RS06240) and (RPE_RS06230) or (RPE_RS06235) and (RPE_RS06230) and (OLD_iML1515_b2996) and (OLD_iML1515_b2995)	((RPE_RS06230) and (RPE_RS06235) and (RPE_RS06240) and (RPE_RS06245) and (RPE_RS06250))
HYD3pp	Hydrogenase (Demethylmenaquinone-8: 2 protons) (periplasm)	Hydrogen + 2 H+ + 2-Demethylmenaquinone 8 -> 2 H+ + 2-Demethylmenaquinol 8	(RPE_RS06235) and (RPE_RS06240) and (RPE_RS06230) or (RPE_RS06235) and (RPE_RS06230) and (OLD_iML1515_b2996) and (OLD_iML1515_b2995)	((RPE_RS06230) and (RPE_RS06235) and (RPE_RS06240) and (RPE_RS06245) and (RPE_RS06250))
I2FE2SR	ISC [2Fe-2S] regeneration	IscS with bound sulfur + [2Fe-1S] desulfurated iron-sulfur cluster + IscU scaffold protein -> 4 H+ + IscU with bound [2Fe-2S] cluster + IscS sulfur acceptor protein	(OLD_iML1515_b2529) and (RPE_RS14915) or (RPE_RS22580)	((RPE_RS14890) and (RPE_RS22580))
I2FE2SS	ISC [2Fe-2S] Synthesis	2 Fe2+ mitochondria + 2 IscS with bound sulfur + Flavin adenine dinucleotide reduced + IscU scaffold protein -> 6 H+ + Flavin adenine dinucleotide oxidized + IscU with bound [2Fe-2S] cluster + 2 IscS sulfur acceptor protein	(RPE_RS14915) or (RPE_RS22580) and (OLD_iML1515_b2529)	((RPE_RS14890) and (RPE_RS22580))
I2FE2SS2	ISC [2Fe-2S] Synthesis II	2 Fe2+ mitochondria + 2 IscS with bound sulfur + Flavin adenine dinucleotide reduced + IscU with bound [2Fe-2S] cluster -> 6 H+ + Flavin adenine dinucleotide oxidized + 2 IscS sulfur acceptor protein + IscU with two bound [2Fe-2S] clusters	(RPE_RS14915) or (RPE_RS22580) and (OLD_iML1515_b2529)	((RPE_RS14890) and (RPE_RS22580))
INDOLEt2pp	Indole transport via proton symport, irreversible (periplasm)	H+ + Indole -> H+ + Indole	(RPE_RS06205) or (RPE_RS08470) or (RPE_RS12615) or (RPE_RS13160) or (RPE_RS16690) and (RPE_RS06200) or (RPE_RS13745) or (RPE_RS16685) and (OLD_iML1515_b3035)	(RPE_RS06205) or (RPE_RS08470)
ISETACabcpp	Isethionate transport via ABC system (periplasm)	H2O H2O + ATP C10H12N5O13P3 + Isethionic acid -> Phosphate + ADP C10H12N5O10P2 + H+ + Isethionic acid	(OLD_iML1515_b0365) and (RPE_RS00530) or (RPE_RS01525) or (RPE_RS02190) or (RPE_RS02620) or (RPE_RS06160) or (RPE_RS06385) or (RPE_RS08905) or (RPE_RS11040) or (RPE_RS13710) or (RPE_RS16010) or (RPE_RS16660) or (RPE_RS18460) or (RPE_RS19285) or (RPE_RS19460) or (RPE_RS20405) or (RPE_RS23165) and (RPE_RS16005) or (RPE_RS00530) or (RPE_RS01525) or (RPE_RS02190) or (RPE_RS06160) or (RPE_RS06385) or …	((RPE_RS15995) and (RPE_RS16000) and (RPE_RS16005) and (RPE_RS16010))
K2L4Aabctex	KDO(2)-lipid IV A transport via ABC system (periplasm to extracellular)	H2O H2O + ATP C10H12N5O13P3 + KDO(2)-lipid IV(A) -> Phosphate + ADP C10H12N5O10P2 + H+ + KDO(2)-lipid IV(A)	(OLD_iML1515_b4262) and (OLD_iML1515_b4261) and (OLD_iML1515_b3199) and (RPE_RS02155) or (RPE_RS05040) or (RPE_RS05045) or (RPE_RS07410) or (RPE_RS08400) or (RPE_RS08535) or (RPE_RS08540) or (RPE_RS15335) or (RPE_RS16070) or (RPE_RS18985) or (RPE_RS18990) or (RPE_RS19255) or (RPE_RS21035) or (RPE_RS21110) or (RPE_RS21115) or (RPE_RS22970) and (OLD_iML1515_b3200) and (OLD_iML1515_b0054) and (OLD_i…	((RPE_RS16515) and (RPE_RS16520) and (RPE_RS16525) and (RPE_RS02145) and (RPE_RS02150) and (RPE_RS02155))
Kt2pp	Potassium transport in via proton symport (periplasm)	H+ + Potassium -> H+ + Potassium	(OLD_iML1515_b3849) and (RPE_RS15955) or (RPE_RS18810) and (OLD_iML1515_b3290) or (OLD_iML1515_b1250) or (RPE_RS15955) or (RPE_RS18810) and (OLD_iML1515_b1363) and (OLD_iML1515_b3290) or (RPE_RS09845) or (RPE_RS10095)	(RPE_RS09845)
Kt3pp	Potassium transport out via proton antiport (periplasm)	H+ + Potassium -> H+ + Potassium	(RPE_RS08045) or (RPE_RS08045) or (RPE_RS18960) or (RPE_RS20465) or (OLD_iML1515_b0842)	(RPE_RS18960) or (RPE_RS08045)
LEUTAi	Leucine transaminase (irreversible)	L-Glutamate + 4-Methyl-2-oxopentanoate -> L-Leucine + 2-Oxoglutarate	(RPE_RS07165) or (OLD_iML1515_b4054)	(RPE_RS07165)
LIPAabctex	Lipid A transport via ABC system (periplasm to extracellular)	H2O H2O + ATP C10H12N5O13P3 + KDO(2)-lipid (A) -> Phosphate + ADP C10H12N5O10P2 + H+ + KDO(2)-lipid (A)	(OLD_iML1515_b4262) and (OLD_iML1515_b4261) and (OLD_iML1515_b3199) and (RPE_RS02155) or (RPE_RS05040) or (RPE_RS05045) or (RPE_RS07410) or (RPE_RS08400) or (RPE_RS08535) or (RPE_RS08540) or (RPE_RS15335) or (RPE_RS16070) or (RPE_RS18985) or (RPE_RS18990) or (RPE_RS19255) or (RPE_RS21035) or (RPE_RS21110) or (RPE_RS21115) or (RPE_RS22970) and (OLD_iML1515_b3200) and (OLD_iML1515_b0054) and (OLD_i…	(RPE_RS01525) or (RPE_RS03320) or (RPE_RS08600) or (RPE_RS10280) or (RPE_RS11040) or (RPE_RS15955) or (RPE_RS16075) or (RPE_RS19255)
L_LACD2	L-Lactate dehydrogenase (ubiquinone)	Ubiquinone-8 + L-Lactate -> Pyruvate + Ubiquinol-8	(OLD_iML1515_b0308) and (OLD_iML1515_b0306) and (OLD_iML1515_b0307) or (RPE_RS20835)	(RPE_RS20835)
L_LACD3	L-Lactate dehydrogenase (menaquinone)	Menaquinone 8 + L-Lactate -> Pyruvate + Menaquinol 8	(OLD_iML1515_b0306) and (OLD_iML1515_b0308) and (OLD_iML1515_b0307) or (RPE_RS20835)	(RPE_RS20835)
MALS	Malate synthase	H2O H2O + Glyoxylate + Acetyl-CoA -> Coenzyme A + H+ + L-Malate	(OLD_iML1515_b4014) or (RPE_RS08835)	(RPE_RS08835)
MALTHXabcpp	Maltohexaose transport via ABC system (periplasm)	H2O H2O + ATP C10H12N5O13P3 + Maltohexaose -> Phosphate + ADP C10H12N5O10P2 + H+ + Maltohexaose	(OLD_iML1515_b4034) and (OLD_iML1515_b4032) and (OLD_iML1515_b4033) and (RPE_RS00530) or (RPE_RS01525) or (RPE_RS02190) or (RPE_RS02620) or (RPE_RS03815) or (RPE_RS06160) or (RPE_RS06385) or (RPE_RS06945) or (RPE_RS06950) or (RPE_RS08905) or (RPE_RS11040) or (RPE_RS13710) or (RPE_RS15955) or (RPE_RS16010) or (RPE_RS18460) or (RPE_RS19285) or (RPE_RS20405) or (RPE_RS23165)	(RPE_RS01525) or (RPE_RS03320) or (RPE_RS08600) or (RPE_RS10280) or (RPE_RS11040) or (RPE_RS15955) or (RPE_RS16075) or (RPE_RS19255)
MALTPTabcpp	Maltopentaose transport via ABC system (periplasm)	H2O H2O + ATP C10H12N5O13P3 + Maltopentaose -> Phosphate + ADP C10H12N5O10P2 + H+ + Maltopentaose	(RPE_RS00530) or (RPE_RS01525) or (RPE_RS02190) or (RPE_RS02620) or (RPE_RS03815) or (RPE_RS06160) or (RPE_RS06385) or (RPE_RS06945) or (RPE_RS06950) or (RPE_RS08905) or (RPE_RS11040) or (RPE_RS13710) or (RPE_RS15955) or (RPE_RS16010) or (RPE_RS18460) or (RPE_RS19285) or (RPE_RS20405) or (RPE_RS23165) and (OLD_iML1515_b4032) and (OLD_iML1515_b4033) and (OLD_iML1515_b4034)	(RPE_RS01525) or (RPE_RS03320) or (RPE_RS08600) or (RPE_RS10280) or (RPE_RS11040) or (RPE_RS15955) or (RPE_RS16075) or (RPE_RS19255)
MALTTRabcpp	Maltotriose transport via ABC system (periplasm)	H2O H2O + ATP C10H12N5O13P3 + Maltotriose C18H32O16 -> Phosphate + ADP C10H12N5O10P2 + H+ + Maltotriose C18H32O16	(OLD_iML1515_b4034) and (RPE_RS00530) or (RPE_RS01525) or (RPE_RS02190) or (RPE_RS02620) or (RPE_RS03815) or (RPE_RS06160) or (RPE_RS06385) or (RPE_RS06945) or (RPE_RS06950) or (RPE_RS08905) or (RPE_RS11040) or (RPE_RS13710) or (RPE_RS15955) or (RPE_RS16010) or (RPE_RS18460) or (RPE_RS19285) or (RPE_RS20405) or (RPE_RS23165) and (OLD_iML1515_b4033) and (OLD_iML1515_b4032)	(RPE_RS01525) or (RPE_RS03320) or (RPE_RS08600) or (RPE_RS10280) or (RPE_RS11040) or (RPE_RS15955) or (RPE_RS16075) or (RPE_RS19255)
MALTTTRabcpp	Maltotetraose transport via ABC system (periplasm)	H2O H2O + ATP C10H12N5O13P3 + Maltotetraose -> Phosphate + ADP C10H12N5O10P2 + H+ + Maltotetraose	(OLD_iML1515_b4033) and (OLD_iML1515_b4032) and (OLD_iML1515_b4034) and (RPE_RS00530) or (RPE_RS01525) or (RPE_RS02190) or (RPE_RS02620) or (RPE_RS03815) or (RPE_RS06160) or (RPE_RS06385) or (RPE_RS06945) or (RPE_RS06950) or (RPE_RS08905) or (RPE_RS11040) or (RPE_RS13710) or (RPE_RS15955) or (RPE_RS16010) or (RPE_RS18460) or (RPE_RS19285) or (RPE_RS20405) or (RPE_RS23165)	(RPE_RS01525) or (RPE_RS03320) or (RPE_RS08600) or (RPE_RS10280) or (RPE_RS11040) or (RPE_RS15955) or (RPE_RS16075) or (RPE_RS19255)
MALTabcpp	Maltose transport via ABC system (periplasm)	H2O H2O + ATP C10H12N5O13P3 + Maltose C12H22O11 -> Phosphate + ADP C10H12N5O10P2 + H+ + Maltose C12H22O11	(OLD_iML1515_b4033) and (RPE_RS00530) or (RPE_RS01525) or (RPE_RS02190) or (RPE_RS02620) or (RPE_RS03815) or (RPE_RS06160) or (RPE_RS06385) or (RPE_RS06945) or (RPE_RS06950) or (RPE_RS08905) or (RPE_RS11040) or (RPE_RS13710) or (RPE_RS15955) or (RPE_RS16010) or (RPE_RS18460) or (RPE_RS19285) or (RPE_RS20405) or (RPE_RS23165) and (OLD_iML1515_b4032) and (OLD_iML1515_b4034)	(RPE_RS01525) or (RPE_RS03320) or (RPE_RS08600) or (RPE_RS10280) or (RPE_RS11040) or (RPE_RS15955) or (RPE_RS16075) or (RPE_RS19255)
MALTptspp	Maltose transport via PEP:Pyr PTS (periplasm)	Phosphoenolpyruvate + Maltose C12H22O11 -> Pyruvate + Maltose 6-phosphate	(OLD_iML1515_b1621) and (OLD_iML1515_b2417) and (OLD_iML1515_b2415) and (RPE_RS00800)	(RPE_RS00800)
MANGLYCptspp	2-O-alpha-mannosyl-D-glycerate transport via PEP:Pyr PTS (periplasm)	Phosphoenolpyruvate + 2(alpha-D-Mannosyl)-D-glycerate -> Pyruvate + 2(alpha-D-Mannosyl-6-phosphate)-D-glycerate	(OLD_iML1515_b2415) and (OLD_iML1515_b0731) and (RPE_RS00800)	((RPE_RS02170) and (RPE_RS00800))
MANptspp	D-mannose transport via PEP:Pyr PTS (periplasm)	Phosphoenolpyruvate + D-Mannose -> Pyruvate + D-Mannose 6-phosphate	(OLD_iML1515_b1819) and (OLD_iML1515_b1818) and (OLD_iML1515_b1817) and (RPE_RS00800) and (OLD_iML1515_b2415)	(RPE_RS00800)
MCTP1App	Murein crosslinking transpeptidase 1A:(A2pm->D-ala) (periplasm)	Two linked disacharide pentapeptide murein units (uncrosslinked, middle of chain) -> D-Alanine + Two disacharide linked murein units, pentapeptide crosslinked tetrapeptide (A2pm->D-ala) (middle of chain)	(OLD_iML1515_b0635) and (RPE_RS10545) and (RPE_RS01130) or (RPE_RS09465) or (RPE_RS14955) or (OLD_iML1515_b0635) and (RPE_RS10545) and (RPE_RS01130) or (RPE_RS09465) or (RPE_RS13665) or (RPE_RS14955)	(RPE_RS10570)
MCTP1Bpp	Murein crosslinking transpeptidase 1B:(A2pm->A2pm) (periplasm)	Two linked disacharide pentapeptide murein units (uncrosslinked, middle of chain) -> D-Alanyl-D-alanine + Two disacharide linked murein units, pentapeptide corsslinked tripeptide (A2pm->A2pm) (middle of chain)	(OLD_iML1515_b1678) or (RPE_RS20515)	(RPE_RS10570)
MCTP2App	Murein crosslinking transpeptidase 1A:(A2pm->D-ala) (periplasm)	Three linked disacharide pentapeptide murein units (uncrosslinked, middle of chain) -> 2 D-Alanine + Three disacharide linked murein units (pentapeptide crosslinked tetrapeptide (A2pm->D-ala) tetrapeptide corsslinked tetrapeptide (A2pm->D-ala) (middle of chain)	(OLD_iML1515_b0635) and (RPE_RS10545) and (RPE_RS01130) or (RPE_RS09465) or (RPE_RS14955) or (OLD_iML1515_b0635) and (RPE_RS10545) and (RPE_RS01130) or (RPE_RS09465) or (RPE_RS13665) or (RPE_RS14955)	(RPE_RS10570)
MDDCP1pp	Murein D,D-carboxypeptidase (murein5px4p) (periplasm)	H2O H2O + Two disacharide linked murein units, pentapeptide crosslinked tetrapeptide (A2pm->D-ala) (middle of chain) -> D-Alanine + Two disacharide linked murein units, tetrapeptide corsslinked tetrapeptide (A2pm->D-ala) (middle of chain)	(RPE_RS08595) or (RPE_RS14390) or (RPE_RS17075) or (OLD_iML1515_b3182) or (RPE_RS08595) or (RPE_RS14390) or (RPE_RS17075) or (RPE_RS08595) or (RPE_RS14390) or (RPE_RS17075) or (OLD_iML1515_b0376) or (OLD_iML1515_b2430)	(RPE_RS08595) or (RPE_RS14390) or (RPE_RS17075)
MDDCP2pp	Murein D,D-carboxypeptidase (murein5px4px4p) (periplasm)	H2O H2O + Three disacharide linked murein units (pentapeptide crosslinked tetrapeptide (A2pm->D-ala) tetrapeptide corsslinked tetrapeptide (A2pm->D-ala) (middle of chain) -> D-Alanine + Three disacharide linked murein units (tetrapeptide crosslinked tetrapeptide (A2pm->D-ala) & tetrapeptide corsslinked tetrapeptide (A2pm->D-ala) (middle of chain)	(RPE_RS08595) or (RPE_RS14390) or (RPE_RS17075) or (OLD_iML1515_b3182) or (RPE_RS08595) or (RPE_RS14390) or (RPE_RS17075) or (RPE_RS08595) or (RPE_RS14390) or (RPE_RS17075) or (OLD_iML1515_b2430) or (OLD_iML1515_b0376)	(RPE_RS08595) or (RPE_RS14390) or (RPE_RS17075)
MDDCP3pp	Murein D,D-carboxypeptidase (murein5p5p) (periplasm)	H2O H2O + Two linked disacharide pentapeptide murein units (uncrosslinked, middle of chain) -> D-Alanine + Two linked disacharide pentapeptide and tetrapeptide murein units (uncrosslinked, middle of chain)	(RPE_RS08595) or (RPE_RS14390) or (RPE_RS17075) or (OLD_iML1515_b3182) or (RPE_RS08595) or (RPE_RS14390) or (RPE_RS17075) or (RPE_RS08595) or (RPE_RS14390) or (RPE_RS17075) or (OLD_iML1515_b2430) or (OLD_iML1515_b0376)	(RPE_RS08595) or (RPE_RS14390) or (RPE_RS17075)
MDDCP4pp	Murein D,D-carboxypeptidase (murein5p4p) (periplasm)	H2O H2O + Two linked disacharide pentapeptide and tetrapeptide murein units (uncrosslinked, middle of chain) -> D-Alanine + Two linked disacharide tetrapeptide murein units (uncrosslinked, middle of chain)	(RPE_RS08595) or (RPE_RS14390) or (RPE_RS17075) or (OLD_iML1515_b3182) or (RPE_RS08595) or (RPE_RS14390) or (RPE_RS17075) or (RPE_RS08595) or (RPE_RS14390) or (RPE_RS17075) or (OLD_iML1515_b2430) or (OLD_iML1515_b0376)	(RPE_RS08595) or (RPE_RS14390) or (RPE_RS17075)
MDDCP5pp	Murein D,D-carboxypeptidase (murein5p3p) (periplasm)	H2O H2O + Two linked disacharide pentapeptide and tripeptide murein units (uncrosslinked, middle of chain) -> D-Alanine + Two linked disacharide tetrapeptide and tripeptide murein units (uncrosslinked, middle of chain)	(RPE_RS08595) or (RPE_RS14390) or (RPE_RS17075) or (OLD_iML1515_b3182) or (RPE_RS08595) or (RPE_RS14390) or (RPE_RS17075) or (RPE_RS08595) or (RPE_RS14390) or (RPE_RS17075) or (OLD_iML1515_b2430) or (OLD_iML1515_b0376)	(RPE_RS08595) or (RPE_RS14390) or (RPE_RS17075)
MDDEP1pp	Murein D,D-endopeptidase (murein4px4p) (periplasm)	H2O H2O + Two disacharide linked murein units, tetrapeptide corsslinked tetrapeptide (A2pm->D-ala) (middle of chain) -> Two linked disacharide tetrapeptide murein units (uncrosslinked, middle of chain)	(OLD_iML1515_b3182) or (RPE_RS00450) or (OLD_iML1515_b2134) or (OLD_iML1515_b1655) or (OLD_iML1515_b1856) or (OLD_iML1515_b2175) or (OLD_iML1515_b0376)	(RPE_RS14735) or (RPE_RS10265) or (RPE_RS07005) or (RPE_RS05265) or (RPE_RS03500)
MDDEP2pp	Murein D,D-endopeptidase (murein3px4p) (periplasm)	H2O H2O + Two disacharide linked murein units, tripeptide crosslinked tetrapeptide (A2pm->D-ala) (middle of chain) -> Two linked disacharide tetrapeptide and tripeptide murein units (uncrosslinked, middle of chain)	(OLD_iML1515_b3182) or (RPE_RS00450) or (OLD_iML1515_b2134) or (OLD_iML1515_b1655) or (OLD_iML1515_b1856) or (OLD_iML1515_b2175) or (OLD_iML1515_b0376)	(RPE_RS14735) or (RPE_RS10265) or (RPE_RS07005) or (RPE_RS05265) or (RPE_RS03500)
MDDEP3pp	Murein D,D-endopeptidase (murein5px4p) (periplasm)	H2O H2O + Two disacharide linked murein units, pentapeptide crosslinked tetrapeptide (A2pm->D-ala) (middle of chain) -> Two linked disacharide pentapeptide and tetrapeptide murein units (uncrosslinked, middle of chain)	(OLD_iML1515_b3182) or (RPE_RS00450) or (OLD_iML1515_b2134) or (OLD_iML1515_b2175) or (OLD_iML1515_b0376) or (OLD_iML1515_b1655) or (OLD_iML1515_b1856)	(RPE_RS14735) or (RPE_RS10265) or (RPE_RS07005) or (RPE_RS05265) or (RPE_RS03500)
MDDEP4pp	Murein D,D-endopeptidase (murein4px4px4p) (periplasm)	H2O H2O + Three disacharide linked murein units (tetrapeptide crosslinked tetrapeptide (A2pm->D-ala) & tetrapeptide corsslinked tetrapeptide (A2pm->D-ala) (middle of chain) -> Three disacharide linked murein units (tetrapeptide crosslinked tetrapeptide (A2pm->D-ala), one uncrosslinked tetrapaptide) (middle of chain)	(OLD_iML1515_b3182) or (RPE_RS00450) or (OLD_iML1515_b2134) or (OLD_iML1515_b0376) or (OLD_iML1515_b2175) or (OLD_iML1515_b1655) or (OLD_iML1515_b1856)	(RPE_RS14735) or (RPE_RS10265) or (RPE_RS07005) or (RPE_RS05265) or (RPE_RS03500)
MEPNabcpp	Methylpshophonic acid abc transporter	H2O H2O + ATP C10H12N5O13P3 + Methylphosphonic acid -> Phosphate + ADP C10H12N5O10P2 + H+ + Methylphosphonic acid	(RPE_RS10270) or (RPE_RS10275) or (RPE_RS15620) or (RPE_RS15625) and (OLD_iML1515_b4105) and (RPE_RS10280) or (RPE_RS13710) or (RPE_RS15635) or (RPE_RS19750)	((RPE_RS15620) and (RPE_RS15625) and (RPE_RS15630) and (RPE_RS15635))
METSOXR1	L-methionine-S-oxide reductase	Reduced thioredoxin + L-Methionine Sulfoxide -> Oxidized thioredoxin + H2O H2O + L-Methionine	(OLD_iML1515_b2582) and (RPE_RS19790) or (RPE_RS24580) or (OLD_iML1515_b3781) and (RPE_RS19790) or (RPE_RS24580) or (OLD_iML1515_b3551) and (OLD_iML1515_b2582) or (OLD_iML1515_b3551) and (OLD_iML1515_b3781)	((RPE_RS02305) and (RPE_RS19790))
METSOXR2	L-methionine-R-sulfoxide reductase	Reduced thioredoxin + L-methionine-R-sulfoxide -> Oxidized thioredoxin + H2O H2O + L-Methionine	(OLD_iML1515_b2582) and (RPE_RS07545) or (RPE_RS19785) or (OLD_iML1515_b3781) and (RPE_RS07545) or (RPE_RS19785) or (OLD_iML1515_b1832) and (OLD_iML1515_b3781) or (OLD_iML1515_b1832) and (OLD_iML1515_b2582)	((RPE_RS02305) and (RPE_RS19785))
MINCYCtpp	Minocycline transport via TolC system	H+ + Minocycline -> H+ + Minocycline	(RPE_RS06200) or (RPE_RS12620) or (RPE_RS13745) or (RPE_RS16685) and (OLD_iML1515_b3035) and (RPE_RS06205) or (RPE_RS08470) or (RPE_RS12615) or (RPE_RS13750) or (RPE_RS16690) or (RPE_RS06200) or (RPE_RS12620) or (RPE_RS13745) or (RPE_RS16685) and (OLD_iML1515_b3035) and (RPE_RS06205) or (RPE_RS08470) or (RPE_RS12615) or (RPE_RS13160) or (RPE_RS16690)	(RPE_RS15295) or (RPE_RS22510)
MLDCP1App	Murein L,D-carboxypeptidase (murein5px4p) (periplasm)	H2O H2O + Two disacharide linked murein units, pentapeptide crosslinked tetrapeptide (A2pm->D-ala) (middle of chain) -> D-Alanyl-D-alanine + Two disacharide linked murein units, tripeptide crosslinked tetrapeptide (A2pm->D-ala) (middle of chain)	(RPE_RS20515) or (OLD_iML1515_b1990) or (OLD_iML1515_b1113) or (OLD_iML1515_b1678) or (OLD_iML1515_b0819)
MLDCP1Bpp	Murein L,D-carboxypeptidase (murein4p4p) (periplasm)	H2O H2O + Two linked disacharide tetrapeptide murein units (uncrosslinked, middle of chain) -> D-Alanine + Two linked disacharide tetrapeptide and tripeptide murein units (uncrosslinked, middle of chain)	(RPE_RS20515) or (OLD_iML1515_b1990) or (OLD_iML1515_b1113) or (OLD_iML1515_b1678) or (OLD_iML1515_b0819)
MLDCP2App	Murein L,D-carboxypeptidase (murein5p5p) (periplasm)	H2O H2O + Two linked disacharide pentapeptide murein units (uncrosslinked, middle of chain) -> D-Alanyl-D-alanine + Two linked disacharide pentapeptide and tripeptide murein units (uncrosslinked, middle of chain)	(OLD_iML1515_b1113) or (OLD_iML1515_b1678) or (OLD_iML1515_b0819) or (RPE_RS20515) or (OLD_iML1515_b1990)
MLDCP2Bpp	Murein L,D-carboxypeptidase (murein4p3p) (periplasm)	H2O H2O + Two linked disacharide tetrapeptide and tripeptide murein units (uncrosslinked, middle of chain) -> D-Alanine + Two linked disacharide tripeptide murein units (uncrosslinked, middle of chain)	(OLD_iML1515_b1113) or (OLD_iML1515_b0819) or (OLD_iML1515_b1990) or (OLD_iML1515_b1678) or (RPE_RS20515)
MLDCP3App	Murein L,D-carboxypeptidase (murein5px3p) (periplasm)	H2O H2O + Two disacharide linked murein units, pentapeptide corsslinked tripeptide (A2pm->A2pm) (middle of chain) -> D-Alanyl-D-alanine + Two disacharide linked murein units, tripeptide crosslinked tripeptide (A2pm->A2pm) (middle of chain)	(RPE_RS20515) or (OLD_iML1515_b1990) or (OLD_iML1515_b1113) or (OLD_iML1515_b1678) or (OLD_iML1515_b0819)
MNLptspp	Mannitol transport via PEP:Pyr PTS (periplasm)	Phosphoenolpyruvate + D-Mannitol -> Pyruvate + D-Mannitol 1-phosphate	(OLD_iML1515_b2415) and (OLD_iML1515_b3599) and (RPE_RS00800) or (OLD_iML1515_b2415) and (OLD_iML1515_b2934) and (OLD_iML1515_b2933) and (RPE_RS00800) or (OLD_iML1515_b2415) and (OLD_iML1515_b2704) and (OLD_iML1515_b2702) and (OLD_iML1515_b2703) and (RPE_RS00800)	(RPE_RS00800)
MOADSUx	MoaD sulfuration (nadh, assumed)	Nicotinamide adenine dinucleotide - reduced + IscS with bound sulfur + MoaD Protein with bound AMP -> AMP C10H12N5O7P + Nicotinamide adenine dinucleotide + IscS sulfur acceptor protein + MoaD Protein with thiocarboxylate	(OLD_iML1515_b0784) and (RPE_RS14915) or (RPE_RS22580)	((RPE_RS04665) and (RPE_RS14915)) or (RPE_RS22580)
MPTS	Molybdopterin synthase	Copper + Cyclic pyranopterin monophosphate + 2 MoaD Protein with thiocarboxylate -> 5 H+ + Molybdopterin + 2 MoaD Protein with carboxylate	(RPE_RS04670) and (OLD_iML1515_b0784)	((RPE_RS04670) and (RPE_RS04665))
NADH10	NADH dehydrogenase (menaquinone-8 & 0 protons)	Nicotinamide adenine dinucleotide - reduced + H+ + Menaquinone 8 -> Nicotinamide adenine dinucleotide + Menaquinol 8	(RPE_RS10410) or (RPE_RS13090) or (OLD_iML1515_b0046) or (RPE_RS03550)	(RPE_RS06220)
NADH16pp	NADH dehydrogenase (ubiquinone-8 & 3 protons) (periplasm)	Nicotinamide adenine dinucleotide - reduced + 4 H+ + Ubiquinone-8 -> 3 H+ + Nicotinamide adenine dinucleotide + Ubiquinol-8	(OLD_iML1515_b2279) and (RPE_RS08660) or (RPE_RS12720) and (RPE_RS08625) or (RPE_RS12680) or (RPE_RS23230) and (RPE_RS08635) or (RPE_RS12695) and (RPE_RS04795) or (RPE_RS08655) or (RPE_RS12715) or (RPE_RS19375) and (OLD_iML1515_b2288) and (RPE_RS08665) or (RPE_RS12725) and (RPE_RS08610) or (RPE_RS12650) and (RPE_RS08630) and (RPE_RS08640) and (RPE_RS08615) or (RPE_RS12665) and (OLD_iML1515_b2280)…	(RPE_RS08605) and (RPE_RS08610) and (RPE_RS08615) and (RPE_RS08620) and (RPE_RS08625) and (RPE_RS08630) and (RPE_RS08635) and (RPE_RS08640) and (RPE_RS08645) and (RPE_RS08650) and (RPE_RS08655) and (RPE_RS08660) and (RPE_RS08665)
NADH17pp	NADH dehydrogenase (menaquinone-8 & 3 protons) (periplasm)	Nicotinamide adenine dinucleotide - reduced + 4 H+ + Menaquinone 8 -> 3 H+ + Nicotinamide adenine dinucleotide + Menaquinol 8	(OLD_iML1515_b2279) and (RPE_RS08660) or (RPE_RS12720) and (RPE_RS08625) or (RPE_RS12680) or (RPE_RS23230) and (RPE_RS08635) or (RPE_RS12695) and (RPE_RS04795) or (RPE_RS08655) or (RPE_RS12715) or (RPE_RS19375) and (OLD_iML1515_b2288) and (RPE_RS08665) or (RPE_RS12725) and (RPE_RS08610) or (RPE_RS12650) and (RPE_RS08630) and (RPE_RS08640) and (RPE_RS08615) or (RPE_RS12665) and (OLD_iML1515_b2280)…	(RPE_RS08605) and (RPE_RS08610) and (RPE_RS08615) and (RPE_RS08620) and (RPE_RS08625) and (RPE_RS08630) and (RPE_RS08635) and (RPE_RS08640) and (RPE_RS08645) and (RPE_RS08650) and (RPE_RS08655) and (RPE_RS08660) and (RPE_RS08665)
NADH18pp	NADH dehydrogenase (demethylmenaquinone-8 & 3 protons) (periplasm)	Nicotinamide adenine dinucleotide - reduced + 4 H+ + 2-Demethylmenaquinone 8 -> 3 H+ + Nicotinamide adenine dinucleotide + 2-Demethylmenaquinol 8	(OLD_iML1515_b2279) and (RPE_RS08660) or (RPE_RS12720) and (RPE_RS08625) or (RPE_RS12680) or (RPE_RS23230) and (RPE_RS08635) or (RPE_RS12695) and (RPE_RS04795) or (RPE_RS08655) or (RPE_RS12715) or (RPE_RS19375) and (OLD_iML1515_b2288) and (RPE_RS08665) or (RPE_RS12725) and (RPE_RS08610) or (RPE_RS12650) and (RPE_RS08630) and (RPE_RS08640) and (RPE_RS08615) or (RPE_RS12665) and (OLD_iML1515_b2280)…	(RPE_RS08605) and (RPE_RS08610) and (RPE_RS08615) and (RPE_RS08620) and (RPE_RS08625) and (RPE_RS08630) and (RPE_RS08635) and (RPE_RS08640) and (RPE_RS08645) and (RPE_RS08650) and (RPE_RS08655) and (RPE_RS08660) and (RPE_RS08665)
NADH9	NADH dehydrogenase (demethylmenaquinone-8 & 0 protons)	Nicotinamide adenine dinucleotide - reduced + H+ + 2-Demethylmenaquinone 8 -> Nicotinamide adenine dinucleotide + 2-Demethylmenaquinol 8	(RPE_RS10410) or (RPE_RS03550) or (OLD_iML1515_b0046) or (RPE_RS13090)	(RPE_RS06220)
NADHHR	NADH hydratase	Nicotinamide adenine dinucleotide - reduced + H2O H2O -> (R)-NADHX	(OLD_iML1515_s0001) or (RPE_RS23620)
NADHHS	NADH hydratase	Nicotinamide adenine dinucleotide - reduced + H2O H2O -> Adenosine 5-(3-{5-[(2S)-5-carbamoyl-2-hydroxy-3,4-dihydropyridin-1-yl]-5-deoxy-?-D-ribofuranosyl} dihydrogen diphosphate)	(OLD_iML1515_s0001) or (RPE_RS23620)
NADHPO	NADH peroxidase	Nicotinamide adenine dinucleotide - reduced + H+ + Hydrogen peroxide -> 2 H2O H2O + Nicotinamide adenine dinucleotide	(RPE_RS19820) and (OLD_iML1515_b0605)	(RPE_RS19820) or ((RPE_RS22440) and (RPE_RS19905)) or (RPE_RS22540)
NADPHHR	NADPH hydratase	H2O H2O + Nicotinamide adenine dinucleotide phosphate - reduced -> (R)-NADPHX	(OLD_iML1515_s0001) or (RPE_RS23620)
NADPHHS	NADPH hydratase	H2O H2O + Nicotinamide adenine dinucleotide phosphate - reduced -> (S)-NADPHX	(RPE_RS23620) or (OLD_iML1515_s0001)
NHFRBO	NADH:flavorubredoxin oxidoreductase	Nicotinamide adenine dinucleotide - reduced + H+ + 2 Nitric oxide -> H2O H2O + Nicotinamide adenine dinucleotide + Nitrous oxide	(RPE_RS06375) and (OLD_iML1515_b2710)	(RPE_RS06375) or (RPE_RS19930)
NO3R1bpp	Nitrate reductase (Ubiquinol-8)	Nitrate + Ubiquinol-8 -> H2O H2O + Nitrite + Ubiquinone-8	(OLD_iML1515_b2205) and (RPE_RS20710) and (OLD_iML1515_b2204) and (OLD_iML1515_b2206) and (OLD_iML1515_b2203))	((RPE_RS23225) and (RPE_RS20710))
NO3R2bpp	Nitrate reductase (Menaquinol-8) (periplasm)	Nitrate + Menaquinol 8 -> H2O H2O + Nitrite + Menaquinone 8	(OLD_iML1515_b2206) and (OLD_iML1515_b2203) and (RPE_RS20710)	((RPE_RS23225) and (RPE_RS20710))
NOVBCNtpp	Novobiocin transport via TolC system	H+ + Novobiocin -> H+ + Novobiocin	(RPE_RS06200) or (RPE_RS12620) or (RPE_RS13745) or (RPE_RS16685) and (OLD_iML1515_b3035) and (RPE_RS06205) or (RPE_RS08470) or (RPE_RS12615) or (RPE_RS13750) or (RPE_RS16690) or (RPE_RS06200) or (RPE_RS12620) or (RPE_RS13745) or (RPE_RS16685) and (OLD_iML1515_b3035) and (RPE_RS06205) or (RPE_RS08470) or (RPE_RS12615) or (RPE_RS13160) or (RPE_RS16690)	(RPE_RS06200) or (RPE_RS12620) or (RPE_RS13745) or ((RPE_RS16685) and (RPE_RS06205)) or (RPE_RS08470) or (RPE_RS12615) or (RPE_RS16690) or (RPE_RS06200)
NTD1	5-nucleotidase (dUMP)	DUMP C9H11N2O8P + H2O H2O -> Phosphate + Deoxyuridine	(RPE_RS13560) or (OLD_iML1515_b4374) or (OLD_iML1515_b2291) or (OLD_iML1515_b2361)	(RPE_RS13560) or (RPE_RS05405)
NTD11	5-nucleotidase (IMP)	H2O H2O + IMP C10H11N4O8P -> Phosphate + Inosine	(RPE_RS13560) or (OLD_iML1515_b3399)	(RPE_RS13560) or (RPE_RS05405)
NTD12	5-nucleotidase (dIMP)	H2O H2O + DIMP C10H12N4O7P -> Phosphate + Deoxyinosine	(RPE_RS13560) or (OLD_iML1515_b2291) or (OLD_iML1515_b3399) or (OLD_iML1515_b2361)	(RPE_RS13560) or (RPE_RS05405)
NTD2	5-nucleotidase (UMP)	H2O H2O + UMP C9H11N2O9P -> Phosphate + Uridine	(RPE_RS13560) or (OLD_iML1515_b4374) or (OLD_iML1515_b0675)	(RPE_RS13560) or (RPE_RS05405)
NTD2pp	5-nucleotidase (UMP)	H2O H2O + UMP C9H11N2O9P -> Phosphate + Uridine	(OLD_iML1515_b4055) or (OLD_iML1515_b0480) or (RPE_RS00160)	(RPE_RS13560) or (RPE_RS05405)
NTD3	5-nucleotidase (dCMP)	H2O H2O + DCMP C9H12N3O7P -> Phosphate + Deoxycytidine	(RPE_RS13560) or (OLD_iML1515_b2291) or (OLD_iML1515_b2361)	(RPE_RS13560) or (RPE_RS05405)
NTD4pp	5-nucleotidase (CMP)	H2O H2O + CMP C9H12N3O8P -> Phosphate + Cytidine	(OLD_iML1515_b0480) or (OLD_iML1515_b4055) or (RPE_RS00160)	(RPE_RS13560) or (RPE_RS05405)
NTD5	5-nucleotidase (dTMP)	H2O H2O + DTMP C10H13N2O8P -> Phosphate + Thymidine C10H14N2O5	(RPE_RS13560) or (OLD_iML1515_b4374) or (OLD_iML1515_b2291) or (OLD_iML1515_b2361)	(RPE_RS13560) or (RPE_RS05405)
NTD7pp	5-nucleotidase (AMP)	H2O H2O + AMP C10H12N5O7P -> Phosphate + Adenosine	(OLD_iML1515_b0480) or (OLD_iML1515_b4055) or (RPE_RS00160)	(RPE_RS13560) or (RPE_RS05405)
NTD8	5-nucleotidase (dGMP)	H2O H2O + DGMP C10H12N5O7P -> Phosphate + Deoxyguanosine	(RPE_RS13560) or (OLD_iML1515_b2291) or (OLD_iML1515_b3399) or (OLD_iML1515_b2361)	(RPE_RS13560) or (RPE_RS05405)
NTD9	5-nucleotidase (GMP)	GMP C10H12N5O8P + H2O H2O -> Phosphate + Guanosine	(RPE_RS13560) or (OLD_iML1515_b3399) or (OLD_iML1515_b2361) or (OLD_iML1515_b0675)	(RPE_RS13560) or (RPE_RS05405)
NTD9pp	5-nucleotidase (GMP)	H2O H2O + GMP C10H12N5O8P -> Phosphate + Guanosine	(OLD_iML1515_b0480) or (OLD_iML1515_b4055) or (RPE_RS00160)	(RPE_RS13560) or (RPE_RS05405)
NTP10	Nucleoside-triphosphatase (ITP)	H2O H2O + ITP C10H11N4O14P3 -> Phosphate + H+ + IDP C10H11N4O11P2	(RPE_RS22475) or (OLD_iML1515_b4394)	((RPE_RS17300) or (RPE_RS01775))
NTP3	Nucleoside-triphosphatase (GTP)	GTP C10H12N5O14P3 + H2O H2O -> GDP C10H12N5O11P2 + Phosphate + H+	(RPE_RS22475) or (RPE_RS23955) or (RPE_RS06285) or (RPE_RS09295) or (OLD_iML1515_b2173) or (RPE_RS17975) or (RPE_RS18095) or (RPE_RS13875)	((RPE_RS17300) or (RPE_RS01775))
NTPP1	Nucleoside triphosphate pyrophosphorylase (dgtp)	H2O H2O + DGTP C10H12N5O13P3 -> H+ + Diphosphate + DGMP C10H12N5O7P	(OLD_iML1515_b0099) or (RPE_RS14495)	((RPE_RS17300) or (RPE_RS01775))
NTPP3	Nucleoside triphosphate pyrophosphorylase (dctp)	DCTP C9H12N3O13P3 + H2O H2O -> H+ + Diphosphate + DCMP C9H12N3O7P	(OLD_iML1515_b2251) or (RPE_RS14495) or (OLD_iML1515_b1759)	((RPE_RS17300) or (RPE_RS01775))
NTPP5	Nucleoside triphosphate pyrophosphorylase (datp)	H2O H2O + DATP C10H12N5O12P3 -> H+ + DAMP C10H12N5O6P + Diphosphate	(OLD_iML1515_b1865) or (RPE_RS14495)	((RPE_RS17300) or (RPE_RS01775))
NTPP6	Nucleoside triphosphate pyrophosphorylase (atp)	H2O H2O + ATP C10H12N5O13P3 -> H+ + AMP C10H12N5O7P + Diphosphate	(RPE_RS14495) or (OLD_iML1515_b0905)	((RPE_RS17300) or (RPE_RS01775))
NTPP7	Nucleoside triphosphate pyrophosphorylase (dttp)	DTTP C10H13N2O14P3 + H2O H2O -> H+ + DTMP C10H13N2O8P + Diphosphate	(RPE_RS14495) or (OLD_iML1515_b2251) or (RPE_RS22370)	((RPE_RS17300) or (RPE_RS01775))
NTRIR2x	Nitrite Reductase (NADH)	3 Nicotinamide adenine dinucleotide - reduced + Nitrite + 5 H+ -> 2 H2O H2O + 3 Nicotinamide adenine dinucleotide + Ammonium	(OLD_iML1515_b3366) and (RPE_RS06375)	(RPE_RS06375)
O16A4COLIPAabctex	O16 antigen (x4) core oligosaccharide lipid A transport via ABC system (periplasm to extracellular)	H2O H2O + ATP C10H12N5O13P3 + (O16 antigen)x4 core oligosaccharide lipid A -> Phosphate + ADP C10H12N5O10P2 + H+ + (O16 antigen)x4 core oligosaccharide lipid A	(OLD_iML1515_b4262) and (OLD_iML1515_b4261) and (OLD_iML1515_b3199) and (RPE_RS02155) or (RPE_RS05040) or (RPE_RS05045) or (RPE_RS07410) or (RPE_RS08400) or (RPE_RS08535) or (RPE_RS08540) or (RPE_RS15335) or (RPE_RS16070) or (RPE_RS18985) or (RPE_RS18990) or (RPE_RS19255) or (RPE_RS21035) or (RPE_RS21110) or (RPE_RS21115) or (RPE_RS22970) and (OLD_iML1515_b3200) and (OLD_iML1515_b0054) and (OLD_i…	(RPE_RS01525) or (RPE_RS03320) or (RPE_RS08600) or (RPE_RS10280) or (RPE_RS11040) or (RPE_RS15955) or (RPE_RS16075) or (RPE_RS19255)
OBTFL	2-Oxobutanoate formate lyase	Coenzyme A + 2-Oxobutanoate -> Formate + Propanoyl-CoA	((RPE_RS15570) and (RPE_RS15565) and (OLD_iML1515_b2579) or (RPE_RS15570) and (RPE_RS15565) or (RPE_RS15570) and (RPE_RS15565)	((RPE_RS15570) and (RPE_RS15565))
ORNabcpp	Ornithine transport via ABC system (periplasm)	H2O H2O + ATP C10H12N5O13P3 + Ornithine -> Phosphate + ADP C10H12N5O10P2 + H+ + Ornithine	(OLD_iML1515_b2307) and (OLD_iML1515_b2308) and (RPE_RS01525) or (RPE_RS08905) or (RPE_RS10280) or (RPE_RS13710) or (RPE_RS15635) or (RPE_RS15955) or (RPE_RS16660) or (RPE_RS19750) or (RPE_RS24430) and (OLD_iML1515_b2310)	(RPE_RS01525) or (RPE_RS03320) or (RPE_RS08600) or (RPE_RS10280) or (RPE_RS11040) or (RPE_RS15955) or (RPE_RS16075) or (RPE_RS19255)
PACCOAE	Ring 1,2-phenylacetyl-CoA epoxidase (NADPH)	O2 O2 + H+ + Nicotinamide adenine dinucleotide phosphate - reduced + Phenylacetyl-CoA -> H2O H2O + Nicotinamide adenine dinucleotide phosphate + Ring 1,2-epoxyphenylacetyl-CoA	(RPE_RS04985) and (RPE_RS04970) and (RPE_RS04990) and (OLD_iML1515_b1389) and (RPE_RS04980)	((RPE_RS04985) and (RPE_RS04970) and (RPE_RS04990) and (RPE_RS04975) and (RPE_RS04980))
PDE1	3,5-cyclic-nucleotide phosphodiesterase	H2O H2O + CAMP C10H11N5O6P -> H+ + AMP C10H12N5O7P	(RPE_RS00445) or (RPE_RS00905) or (RPE_RS03345) or (RPE_RS04495) or (RPE_RS07460) or (RPE_RS09235) or (RPE_RS11715) or (RPE_RS12295) or (RPE_RS14780) or (RPE_RS18500) or (RPE_RS19615) or (RPE_RS20720) or (RPE_RS23515) or (RPE_RS24630) or (RPE_RS24690) or (RPE_RS24810) or (OLD_iML1515_b3032)	(RPE_RS00445) or (RPE_RS00905) or (RPE_RS09235) or (RPE_RS11715) or (RPE_RS12295) or (RPE_RS14780) or (RPE_RS18500)
PFK	Phosphofructokinase	D-Fructose 6-phosphate + ATP C10H12N5O13P3 -> D-Fructose 1,6-bisphosphate + ADP C10H12N5O10P2 + H+	(OLD_iML1515_b3916) or (RPE_RS03850)	(RPE_RS03850)
PFL	Pyruvate formate lyase	Coenzyme A + Pyruvate -> Acetyl-CoA + Formate	(RPE_RS15570) and (RPE_RS15565) or (RPE_RS15570) and (RPE_RS15565) or (OLD_iML1515_b3951) and (OLD_iML1515_b3952) or ((RPE_RS15570) and (RPE_RS15565) and (OLD_iML1515_b2579)	((RPE_RS15570) and (RPE_RS15565))
PHEMEabcpp	Protoheme transport via ABC system (periplasm)	H2O H2O + Protoheme C34H30FeN4O4 + ATP C10H12N5O13P3 -> Phosphate + ADP C10H12N5O10P2 + H+ + Protoheme C34H30FeN4O4	(OLD_iML1515_b2198) and (RPE_RS01570) and (RPE_RS09710) and (RPE_RS01565) and (RPE_RS01560)	((RPE_RS01560) and (RPE_RS01570) and (RPE_RS01565))
POR5	Pyruvate synthase	Coenzyme A + Pyruvate + 2 Flavodoxin semi oxidized <=> CO2 CO2 + H+ + Acetyl-CoA + 2 Flavodoxin reduced	(OLD_iML1515_b1378) and (RPE_RS15510) or (OLD_iML1515_b1378) and (RPE_RS15510)	((RPE_RS03835) and (RPE_RS15510))
PPA2	Inorganic triphosphatase	Inorganic triphosphate + H2O H2O -> Phosphate + H+ + Diphosphate	(OLD_iML1515_b2502) or (RPE_RS13560)	(RPE_RS23265)
PPPNDO	Phenylpropanoate Dioxygenase	O2 O2 + Nicotinamide adenine dinucleotide - reduced + H+ + Phenylpropanoate -> Nicotinamide adenine dinucleotide + Cis-3-(3-carboxyethyl)-3,5-cyclohexadiene-1,2-diol	(RPE_RS08445) and (OLD_iML1515_b2538) and (OLD_iML1515_b2540) and (OLD_iML1515_b2539)	(RPE_RS08445)
PROGLYabcpp	L-Prolinylglycine (Pro-Gly) transport via ABC system (periplasm)	H2O H2O + ATP C10H12N5O13P3 + L-Prolinylglycine -> Phosphate + ADP C10H12N5O10P2 + H+ + L-Prolinylglycine	(OLD_iML1515_b3544) and (OLD_iML1515_b3542) and (RPE_RS08905) or (RPE_RS11040) or (RPE_RS13710) or (RPE_RS15590) or (RPE_RS15955) or (RPE_RS18810) or (RPE_RS19285) and (RPE_RS13710) or (RPE_RS15590) or (RPE_RS15955) or (RPE_RS18810) and (OLD_iML1515_b3543)	(RPE_RS01525) or (RPE_RS03320) or (RPE_RS08600) or (RPE_RS10280) or (RPE_RS11040) or (RPE_RS15955) or (RPE_RS16075) or (RPE_RS19255)
PROt2rpp	L-proline reversible transport via proton symport (periplasm)	H+ + L-Proline <=> H+ + L-Proline	(RPE_RS14430) or (RPE_RS23905) or (OLD_iML1515_b0402)	(RPE_RS14430) or (RPE_RS23905)
PSP_Lpp	Phospho-L-serine phosphatase (periplasmic)	H2O H2O + O-Phospho-L-serine -> Phosphate + L-Serine	(OLD_iML1515_b4055) or (RPE_RS00160)	(RPE_RS10960)
PTHRpp	Phospho-L-threonine phosphatase (periplasmic)	H2O H2O + L-Threonine O-3-phosphate -> Phosphate + L-Threonine	(OLD_iML1515_b4055) or (RPE_RS00160)	(RPE_RS00160)
R5PPpp	Ribose 5-phosphate phosphatase	H2O H2O + Alpha-D-Ribose 5-phosphate -> Phosphate + D-Ribose	(OLD_iML1515_b4055) or (RPE_RS00160)	(RPE_RS00160)
RFAMPtpp	Rifampin transport via TolC system	H+ + Rifampin -> H+ + Rifampin	(RPE_RS06200) or (RPE_RS12620) or (RPE_RS13745) or (RPE_RS16685) and (OLD_iML1515_b3035) and (RPE_RS06205) or (RPE_RS08470) or (RPE_RS12615) or (RPE_RS13160) or (RPE_RS16690) or (RPE_RS06200) or (RPE_RS12620) or (RPE_RS13745) or (RPE_RS16685) and (OLD_iML1515_b3035) and (RPE_RS06205) or (RPE_RS08470) or (RPE_RS12615) or (RPE_RS13750) or (RPE_RS16690)	(RPE_RS06200) or (RPE_RS12620) or (RPE_RS13745) or ((RPE_RS16685) and (RPE_RS06205)) or (RPE_RS08470) or (RPE_RS12615) or (RPE_RS16690) or (RPE_RS13745) or (RPE_RS08470)
RIBabcpp	D-ribose transport via ABC system (periplasm)	H2O H2O + ATP C10H12N5O13P3 + D-Ribose -> Phosphate + ADP C10H12N5O10P2 + H+ + D-Ribose	(OLD_iML1515_b4230) and (OLD_iML1515_b4227) and (RPE_RS18915) and (OLD_iML1515_b4231) or (OLD_iML1515_b3750) and (OLD_iML1515_b3751) and (OLD_iML1515_b3749) and (OLD_iML1515_b3748) or (OLD_iML1515_b4088) and (OLD_iML1515_b4086) and (RPE_RS16075) or (RPE_RS18705) or (RPE_RS18985)	(RPE_RS01525) or (RPE_RS03320) or (RPE_RS08600) or (RPE_RS10280) or (RPE_RS11040) or (RPE_RS15955) or (RPE_RS16075) or (RPE_RS19255)
RNTR1c2	Ribonucleoside-triphosphate reductase (ATP) (flavodoxin)	2 H+ + ATP C10H12N5O13P3 + 2 Flavodoxin reduced -> H2O H2O + DATP C10H12N5O12P3 + 2 Flavodoxin semi oxidized	(OLD_iML1515_b3924) and (RPE_RS15510) and (OLD_iML1515_b4238) and (OLD_iML1515_b4237) or (OLD_iML1515_b3924) and (RPE_RS15510) and (OLD_iML1515_b4238) and (OLD_iML1515_b4237) or (RPE_RS15510) and (OLD_iML1515_b4238) or (RPE_RS15510) and (OLD_iML1515_b4238)	(RPE_RS15510)
RNTR2c2	Ribonucleoside-triphosphate reductase (GTP) (flavodoxin)	GTP C10H12N5O14P3 + 2 H+ + 2 Flavodoxin reduced -> H2O H2O + DGTP C10H12N5O13P3 + 2 Flavodoxin semi oxidized	(OLD_iML1515_b3924) and (RPE_RS15510) and (OLD_iML1515_b4238) and (OLD_iML1515_b4237) or (RPE_RS15510) and (OLD_iML1515_b4238) or (OLD_iML1515_b3924) and (RPE_RS15510) and (OLD_iML1515_b4238) and (OLD_iML1515_b4237) or (RPE_RS15510) and (OLD_iML1515_b4238)	(RPE_RS15510)
RNTR3c2	Ribonucleoside-triphosphate reductase (CTP) (flavodoxin)	2 H+ + CTP C9H12N3O14P3 + 2 Flavodoxin reduced -> DCTP C9H12N3O13P3 + H2O H2O + 2 Flavodoxin semi oxidized	(OLD_iML1515_b3924) and (RPE_RS15510) and (OLD_iML1515_b4238) and (OLD_iML1515_b4237) or (OLD_iML1515_b3924) and (RPE_RS15510) and (OLD_iML1515_b4238) and (OLD_iML1515_b4237) or (RPE_RS15510) and (OLD_iML1515_b4238) or (RPE_RS15510) and (OLD_iML1515_b4238)	(RPE_RS15510)
RNTR4c2	Ribonucleoside-triphosphate reductase (UTP) (flavodoxin)	UTP C9H11N2O15P3 + 2 H+ + 2 Flavodoxin reduced -> DUTP C9H11N2O14P3 + H2O H2O + 2 Flavodoxin semi oxidized	(OLD_iML1515_b3924) and (RPE_RS15510) and (OLD_iML1515_b4238) and (OLD_iML1515_b4237) or (OLD_iML1515_b3924) and (RPE_RS15510) and (OLD_iML1515_b4238) and (OLD_iML1515_b4237) or (RPE_RS15510) and (OLD_iML1515_b4238) or (RPE_RS15510) and (OLD_iML1515_b4238)	(RPE_RS15510)
S2FE2SR	SUF [2Fe-2S] regeneration	H2O H2O + ATP C10H12N5O13P3 + [2Fe-1S] desulfurated iron-sulfur cluster + SufSE with bound sulfur + SufBCD scaffold complex -> Phosphate + ADP C10H12N5O10P2 + 5 H+ + SufBCD with bound [2Fe-2S] cluster + SufSE sulfur acceptor complex	(RPE_RS14890) or (RPE_RS15965) and (OLD_iML1515_b1679) and (RPE_RS14900) and (RPE_RS14895) and (RPE_RS14910)	(RPE_RS14880) and (RPE_RS14885) and (RPE_RS14890) and (RPE_RS14895) and (RPE_RS14900) and (RPE_RS14910)
S2FE2SS	SUF [2Fe-2S] Synthesis	2 Fe2+ mitochondria + H2O H2O + ATP C10H12N5O13P3 + Flavin adenine dinucleotide reduced + 2 SufSE with bound sulfur + SufBCD scaffold complex -> Phosphate + ADP C10H12N5O10P2 + 7 H+ + Flavin adenine dinucleotide oxidized + SufBCD with bound [2Fe-2S] cluster + 2 SufSE sulfur acceptor complex	(RPE_RS14890) or (RPE_RS15965) and (RPE_RS14910) and (RPE_RS14895) and (RPE_RS14900) and (OLD_iML1515_b1679)	(RPE_RS14880) and (RPE_RS14885) and (RPE_RS14890) and (RPE_RS14895) and (RPE_RS14900) and (RPE_RS14910)
S2FE2SS2	SUF [2Fe-2S] Synthesis II	2 Fe2+ mitochondria + H2O H2O + ATP C10H12N5O13P3 + Flavin adenine dinucleotide reduced + SufBCD with bound [2Fe-2S] cluster + 2 SufSE with bound sulfur -> Phosphate + ADP C10H12N5O10P2 + 7 H+ + Flavin adenine dinucleotide oxidized + 2 SufSE sulfur acceptor complex + SufBCD with two bound [2Fe-2S] clusters	(RPE_RS14890) or (RPE_RS15965) and (RPE_RS14910) and (RPE_RS14895) and (RPE_RS14900) and (OLD_iML1515_b1679)	(RPE_RS14880) and (RPE_RS14885) and (RPE_RS14890) and (RPE_RS14895) and (RPE_RS14900) and (RPE_RS14910)
S2FE2ST	SUF [2Fe-2S] Transfer	4 H+ + SufBCD with bound [2Fe-2S] cluster -> [2Fe-2S] iron-sulfur cluster + SufBCD scaffold complex	(RPE_RS14900) and (RPE_RS14895) and (OLD_iML1515_b1684) and (RPE_RS14910)	(RPE_RS14880) and (RPE_RS14885) and (RPE_RS14890) and (RPE_RS14895) and (RPE_RS14900) and (RPE_RS14910)
S4FE4ST	SUF [4Fe-4S] Transfer	4 H+ + SufBCD with bound [4Fe-4S] cluster -> [4Fe-4S] iron-sulfur cluster + SufBCD scaffold complex	(RPE_RS14900) and (RPE_RS14895) and (OLD_iML1515_b1684) and (RPE_RS14910)	(RPE_RS14880) and (RPE_RS14885) and (RPE_RS14890) and (RPE_RS14895) and (RPE_RS14900) and (RPE_RS14910)
SBTptspp	D-sorbitol transport via PEP:Pyr PTS (periplasm)	Phosphoenolpyruvate + D-Sorbitol -> Pyruvate + D-Sorbitol 6-phosphate	(RPE_RS00800) and (OLD_iML1515_b2704) and (OLD_iML1515_b2703) and (OLD_iML1515_b2702) and (OLD_iML1515_b2415)	(RPE_RS00800)
SCYSDS	SUF Cysteine desulfuration	L-Cysteine + SufSE sulfur acceptor complex -> L-Alanine + SufSE with bound sulfur	(RPE_RS14890) or (RPE_RS15965) and (OLD_iML1515_b1679)	((RPE_RS14890) and (RPE_RS14895))
SUCCt2_2pp	Succinate transport via proton symport (2 H) (periplasm)	2 H+ + Succinate -> Succinate + 2 H+	(OLD_iML1515_b3528) or (RPE_RS19850)	(RPE_RS15490)
SUCptspp	Sucrose transport via PEP:Pyr (periplasm)	Phosphoenolpyruvate + Sucrose C12H22O11 -> Pyruvate + Sucrose 6-phosphate	(OLD_iML1515_b2417) and (OLD_iML1515_b2415) and (RPE_RS00800) and (OLD_iML1515_b2429)	(RPE_RS00800)
SULR	Sulfite reductase (NADPH2)	5 H+ + Sulfite + 3 Nicotinamide adenine dinucleotide phosphate - reduced -> Hydrogen sulfide + 3 H2O H2O + 3 Nicotinamide adenine dinucleotide phosphate	(RPE_RS06365) and (OLD_iML1515_b2763)	(RPE_RS08875)
TAURabcpp	Taurine transport via ABC system (periplasm)	H2O H2O + ATP C10H12N5O13P3 + Taurine C2H7NO3S -> Phosphate + ADP C10H12N5O10P2 + H+ + Taurine C2H7NO3S	(OLD_iML1515_b0365) and (RPE_RS16005) and (RPE_RS00530) or (RPE_RS01525) or (RPE_RS02190) or (RPE_RS02620) or (RPE_RS06160) or (RPE_RS06385) or (RPE_RS08905) or (RPE_RS11040) or (RPE_RS13710) or (RPE_RS16010) or (RPE_RS16660) or (RPE_RS18460) or (RPE_RS19285) or (RPE_RS19460) or (RPE_RS20405) or (RPE_RS23165)	(RPE_RS01525) or (RPE_RS03320) or (RPE_RS08600) or (RPE_RS10280) or (RPE_RS11040) or (RPE_RS15955) or (RPE_RS16075) or (RPE_RS19255)
TGBPA	Tagatose-bisphosphate aldolase	D-Tagatose 1,6-biphosphate <=> Dihydroxyacetone phosphate + Glyceraldehyde 3-phosphate	(OLD_iML1515_b3132) and (RPE_RS13465) or (OLD_iML1515_b2095) and (RPE_RS13465)	(RPE_RS13465)
THIORDXi	Hydrogen peroxide reductase (thioredoxin)	Reduced thioredoxin + Hydrogen peroxide -> Oxidized thioredoxin + 2 H2O H2O	(OLD_iML1515_b3781) and (RPE_RS25145) or (RPE_RS12030) or (RPE_RS18535) or (OLD_iML1515_b2582) and (RPE_RS25145)	((RPE_RS02305) and (RPE_RS25145))
THMabcpp	Thiamine transport via ABC system (periplasm)	H2O H2O + ATP C10H12N5O13P3 + Thiamin -> Phosphate + ADP C10H12N5O10P2 + H+ + Thiamin	(RPE_RS02190) or (RPE_RS06160) or (RPE_RS06385) or (RPE_RS08905) or (RPE_RS11040) or (RPE_RS13710) or (RPE_RS18460) or (RPE_RS20405) and (OLD_iML1515_b0068) and (OLD_iML1515_b0067)	(RPE_RS01525) or (RPE_RS03320) or (RPE_RS08600) or (RPE_RS10280) or (RPE_RS11040) or (RPE_RS15955) or (RPE_RS16075) or (RPE_RS19255)
THRD	L-threonine dehydrogenase	L-Threonine + Nicotinamide adenine dinucleotide -> Nicotinamide adenine dinucleotide - reduced + H+ + L-2-Amino-3-oxobutanoate	(OLD_iML1515_b3616) or (RPE_RS06215) or (RPE_RS18485)	(RPE_RS06215) or (RPE_RS18485)
THZPSN3	Thiazole phosphate synthesis	1-deoxy-D-xylulose 5-phosphate + H+ + Nicotinamide adenine dinucleotide phosphate - reduced + ATP C10H12N5O13P3 + IscS with bound sulfur + Dehydroglycine -> CO2 CO2 + 2 H2O H2O + AMP C10H12N5O7P + Diphosphate + Nicotinamide adenine dinucleotide phosphate + 4-Methyl-5-(2-phosphoethyl)-thiazole + IscS sulfur acceptor protein	(OLD_iML1515_b0423) and (OLD_iML1515_b3990) and (RPE_RS14915) or (RPE_RS22580) and (RPE_RS01225) and (OLD_iML1515_b4407)	(RPE_RS10395)
TMAOR1pp	Trimethylamine N-oxide reductase (menaquinol 8) (periplasm)	H+ + Menaquinol 8 + Trimethylamine N-oxide -> H2O H2O + Menaquinone 8 + Trimethylamine	(OLD_iML1515_b0997) and (RPE_RS20710) or (OLD_iML1515_b1872) and (RPE_RS20710)	(RPE_RS20710)
TMAOR2pp	Trimethylamine N-oxide reductase (demethylmenaquinol 8) (periplasm)	H+ + 2-Demethylmenaquinol 8 + Trimethylamine N-oxide -> H2O H2O + 2-Demethylmenaquinone 8 + Trimethylamine	(OLD_iML1515_b0997) and (RPE_RS20710) or (OLD_iML1515_b1872) and (RPE_RS20710)	(RPE_RS20710)
TREptspp	Trehalose transport via PEP:Pyr PTS (periplasm)	Phosphoenolpyruvate + Trehalose -> Pyruvate + Alpha,alpha-Trehalose 6-phosphate	(OLD_iML1515_b2417) and (OLD_iML1515_b4240) and (RPE_RS00800) and (OLD_iML1515_b2415)	(RPE_RS00800)
TTRCYCtpp	Tetracycline transport via TolC system	H+ + Tetracycline -> H+ + Tetracycline	(RPE_RS06200) or (RPE_RS12620) or (RPE_RS13745) or (RPE_RS16685) and (OLD_iML1515_b3035) and (RPE_RS06205) or (RPE_RS08470) or (RPE_RS12615) or (RPE_RS13750) or (RPE_RS16690) or (RPE_RS06200) or (RPE_RS12620) or (RPE_RS13745) or (RPE_RS16685) and (OLD_iML1515_b3035) and (RPE_RS06205) or (RPE_RS08470) or (RPE_RS12615) or (RPE_RS13160) or (RPE_RS16690)	(RPE_RS06200) or (RPE_RS12620) or (RPE_RS13745) or (RPE_RS08470) or (RPE_RS12615) or (RPE_RS16690)
TUNGSabcpp	Tungstate transport via ABC system (periplasm)	H2O H2O + ATP C10H12N5O13P3 + Tungstate -> Phosphate + ADP C10H12N5O10P2 + H+ + Tungstate	(OLD_iML1515_b0764) and (RPE_RS03815) and (OLD_iML1515_b0763)	((RPE_RS03815) and (RPE_RS03820) and (RPE_RS03825))
UDCPDPpp	Undecaprenyl-diphosphatase (periplasm)	H2O H2O + Undecaprenyl diphosphate -> H+ + Phosphate + Undecaprenyl phosphate	(OLD_iML1515_b1278) or (RPE_RS02530) or (OLD_iML1515_b0841)	(RPE_RS02530)
XYLUt2pp	L-xylulose transport in via proton symport (periplasm)	H+ + L-Xylulose -> H+ + L-Xylulose	(OLD_iML1515_b3577) and (RPE_RS11090) or (RPE_RS19030) and (RPE_RS11080) or (RPE_RS14450)	(RPE_RS11090) or ((RPE_RS19030) and (RPE_RS11080))
